# Supplementary material for: Incorporating microglia‐like cells in human induced pluripotent stem cell‐derived retinal organoids
Source: J Cell Mol Med. 2023 Jan 16;27(3):435–45. doi: 10.1111/jcmm.17670 (PMC9889627; doi:10.1111/jcmm.17670)
Supplement: Supplementary file 3 — Table S3 [file JCMM-27-435-s003.xlsx]

## Sheet: markers_0.5_res
	p_val	avg_logFC	pct.1	pct.2	p_val_adj	cluster	gene	predicted cell fate
NRL	0	1.96339	0.995	0.848	0	0	NRL	Rods I
ROM1	0	1.87024	0.958	0.755	0	0	ROM1	Rods I
GNAT1	0	1.79538	0.906	0.628	0	0	GNAT1	Rods I
NR2E3	0	1.60446	0.956	0.635	0	0	NR2E3	Rods I
GNGT1	0	1.50762	0.839	0.577	0	0	GNGT1	Rods I
CABP5	0	1.4613	0.903	0.657	0	0	CABP5	Rods I
RCVRN	0	1.44118	0.97	0.804	0	0	RCVRN	Rods I
PDC	0	1.42369	0.987	0.822	0	0	PDC	Rods I
AIPL1	0	1.38832	0.967	0.737	0	0	AIPL1	Rods I
EPB41L2	0	1.32551	0.958	0.78	0	0	EPB41L2	Rods I
RAX2	0	1.25885	0.944	0.696	0	0	RAX2	Rods I
MYO9A	0	1.23222	0.867	0.678	0	0	MYO9A	Rods I
RP1	0	1.18313	0.869	0.621	0	0	RP1	Rods I
SAMD11	0	1.18218	0.897	0.744	0	0	SAMD11	Rods I
PDE6G	0	1.16788	0.859	0.585	0	0	PDE6G	Rods I
FAM161A	0	1.0671	0.928	0.749	0	0	FAM161A	Rods I
CRX	0	1.03503	0.955	0.761	0	0	CRX	Rods I
CDKN1C	0	1.01752	0.914	0.809	0	0	CDKN1C	Rods I
CNGB1	0	1.00317	0.813	0.629	0	0	CNGB1	Rods I
PDE6B	0	0.978342	0.887	0.676	0	0	PDE6B	Rods I
PTPN13	0	0.966822	0.881	0.683	0	0	PTPN13	Rods I
TULP1	0	0.951265	0.916	0.733	0	0	TULP1	Rods I
UNC119	0	0.940749	0.954	0.841	0	0	UNC119	Rods I
GPR160	0	0.916446	0.801	0.611	0	0	GPR160	Rods I
NTM	0	0.904366	0.927	0.775	0	0	NTM	Rods I
IFI27	0	0.89498	0.816	0.604	0	0	IFI27	Rods I
MAK	0	0.872356	0.884	0.703	0	0	MAK	Rods I
KCNV2	0	0.842012	0.927	0.725	0	0	KCNV2	Rods I
PRPH2	0	0.827063	0.858	0.564	0	0	PRPH2	Rods I
ALDOC	0	0.825991	0.839	0.669	0	0	ALDOC	Rods I
RBP3	0	0.814897	0.877	0.654	0	0	RBP3	Rods I
GNGT2	0	0.799725	0.904	0.741	0	0	GNGT2	Rods I
ANKRD33B	0	0.780167	0.905	0.696	0	0	ANKRD33B	Rods I
NEUROD1	0	0.764063	0.939	0.801	0	0	NEUROD1	Rods I
TP53INP2	0	0.751084	0.928	0.736	0	0	TP53INP2	Rods I
AL451062.1	0	0.724331	0.714	0.56	0	0	AL451062.1	Rods I
GNB3	0	0.723282	0.966	0.842	0	0	GNB3	Rods I
TUBB4B	0	0.698881	0.987	0.947	0	0	TUBB4B	Rods I
LAPTM4B	0	0.694577	0.926	0.846	0	0	LAPTM4B	Rods I
PRCD	0	0.694327	0.879	0.742	0	0	PRCD	Rods I
CPLX4	0	0.691386	0.875	0.693	0	0	CPLX4	Rods I
PTP4A3	0	0.682087	0.834	0.718	0	0	PTP4A3	Rods I
2004-09-01	0	0.676301	0.915	0.77	0	0	2004-09-01	Rods I
ABCA4	0	0.675057	0.821	0.554	0	0	ABCA4	Rods I
PCBP4	0	0.669248	0.976	0.887	0	0	PCBP4	Rods I
MATK	0	0.662984	0.784	0.668	0	0	MATK	Rods I
HMGN2	0	0.640607	0.962	0.957	0	0	HMGN2	Rods I
IMPG1	0	0.63774	0.855	0.667	0	0	IMPG1	Rods I
MRLN	0	0.630399	0.799	0.591	0	0	MRLN	Rods I
MAP1LC3A	0	0.616829	0.914	0.831	0	0	MAP1LC3A	Rods I
SPINK4	0	0.591814	0.708	0.507	0	0	SPINK4	Rods I
OTX2	0	0.588348	0.96	0.792	0	0	OTX2	Rods I
COBLL1	0	0.584088	0.848	0.671	0	0	COBLL1	Rods I
GADD45G	0	0.582819	0.927	0.837	0	0	GADD45G	Rods I
IMPDH1	0	0.581265	0.81	0.652	0	0	IMPDH1	Rods I
PRL	0	0.577798	0.841	0.691	0	0	PRL	Rods I
CDHR1	0	0.555535	0.844	0.67	0	0	CDHR1	Rods I
ENO2	0	0.545395	0.913	0.856	0	0	ENO2	Rods I
ANXA4	0	0.545254	0.717	0.594	0	0	ANXA4	Rods I
FAM57B	0	0.542652	0.906	0.797	0	0	FAM57B	Rods I
EYS	0	0.54014	0.822	0.621	0	0	EYS	Rods I
PKM	0	0.526541	0.976	0.947	0	0	PKM	Rods I
C16orf74	0	0.522654	0.789	0.643	0	0	C16orf74	Rods I
IMPG2	0	0.518648	0.82	0.661	0	0	IMPG2	Rods I
PAQR4	0	0.516391	0.815	0.709	0	0	PAQR4	Rods I
FSTL5	0	0.51062	0.89	0.745	0	0	FSTL5	Rods I
AKAP9	0	0.483131	0.944	0.906	0	0	AKAP9	Rods I
LINC00599	0	0.474878	0.937	0.837	0	0	LINC00599	Rods I
SLC17A5	0	0.464513	0.791	0.67	0	0	SLC17A5	Rods I
GSTP1	0	0.459653	0.969	0.95	0	0	GSTP1	Rods I
LLGL2	0	0.443809	0.789	0.666	0	0	LLGL2	Rods I
PRDX1	0	0.407069	0.959	0.954	0	0	PRDX1	Rods I
FAM107A	0	0.384505	0.781	0.649	0	0	FAM107A	Rods I
LMO1	0	0.383408	0.825	0.651	0	0	LMO1	Rods I
PRDM1	0	0.366369	0.838	0.679	0	0	PRDM1	Rods I
FAM19A4	0	0.358861	0.822	0.679	0	0	FAM19A4	Rods I
PRUNE2	0	0.317552	0.731	0.553	0	0	PRUNE2	Rods I
SAG	0	0.296508	0.685	0.457	0	0	SAG	Rods I
WWC1	0	0.264534	0.793	0.67	0	0	WWC1	Rods I
STX3	3.57312e-307	0.577885	0.821	0.745	7.14624e-304	0	STX3	Rods I
RTBDN	7.93523e-300	0.462513	0.752	0.617	1.58705e-296	0	RTBDN	Rods I
PIK3R1	3.83025e-299	0.600397	0.86	0.846	7.66049e-296	0	PIK3R1	Rods I
SLC6A17	1.58578e-298	0.517477	0.674	0.576	3.17156e-295	0	SLC6A17	Rods I
AC084866.2	7.77487e-298	0.262326	0.669	0.568	1.55497e-294	0	AC084866.2	Rods I
CC2D2A	7.21003e-290	0.401277	0.825	0.702	1.44201e-286	0	CC2D2A	Rods I
SGK3	1.20137e-272	0.342672	0.745	0.661	2.40274e-269	0	SGK3	Rods I
SLC38A5	1.53501e-269	0.45577	0.82	0.701	3.07002e-266	0	SLC38A5	Rods I
RIMS2	5.27773e-261	0.433412	0.835	0.722	1.05555e-257	0	RIMS2	Rods I
RS1	7.76094e-257	0.515726	0.71	0.582	1.55219e-253	0	RS1	Rods I
VTN	1.33799e-254	0.254163	0.71	0.562	2.67598e-251	0	VTN	Rods I
MPP4	1.8989e-247	0.275933	0.782	0.629	3.79781e-244	0	MPP4	Rods I
CCDC181	3.04932e-229	0.55449	0.809	0.732	6.09864e-226	0	CCDC181	Rods I
SDC2	1.48922e-226	0.255155	0.785	0.675	2.97844e-223	0	SDC2	Rods I
ISOC1	2.91786e-225	0.611863	0.79	0.722	5.83572e-222	0	ISOC1	Rods I
UBAP1L	2.70007e-214	0.42914	0.727	0.637	5.40015e-211	0	UBAP1L	Rods I
KCNH6	1.64171e-212	0.363659	0.759	0.616	3.28342e-209	0	KCNH6	Rods I
SLC1A7	2.77495e-202	0.406496	0.756	0.611	5.54989e-199	0	SLC1A7	Rods I
TMEM37	3.16587e-199	0.261922	0.716	0.635	6.33174e-196	0	TMEM37	Rods I
STC1	4.21888e-198	0.398008	0.698	0.599	8.43776e-195	0	STC1	Rods I
LINC00592	8.13921e-197	0.342543	0.68	0.564	1.62784e-193	0	LINC00592	Rods I
HIST1H1C	2.74599e-195	0.544721	0.871	0.827	5.49199e-192	0	HIST1H1C	Rods I
HIST1H4C	9.99225e-189	0.447489	0.9	0.855	1.99845e-185	0	HIST1H4C	Rods I
CLUL1	3.6611e-188	0.356302	0.648	0.592	7.3222e-185	0	CLUL1	Rods I
PROM1	1.28132e-182	0.497883	0.718	0.607	2.56263e-179	0	PROM1	Rods I
DDIT3	3.51712e-179	0.554515	0.885	0.884	7.03424e-176	0	DDIT3	Rods I
PCNA	2.95902e-174	0.323544	0.806	0.727	5.91803e-171	0	PCNA	Rods I
ECHDC2	6.55088e-171	0.389423	0.787	0.712	1.31018e-167	0	ECHDC2	Rods I
TUBA4A	3.01593e-170	0.366356	0.823	0.7	6.03186e-167	0	TUBA4A	Rods I
PLEKHB1	9.14002e-169	0.348775	0.784	0.698	1.828e-165	0	PLEKHB1	Rods I
CTBS	9.72455e-168	0.297685	0.746	0.663	1.94491e-164	0	CTBS	Rods I
GADD45A	4.02578e-163	0.352111	0.908	0.809	8.05155e-160	0	GADD45A	Rods I
TMEM244	1.55167e-158	0.522879	0.642	0.543	3.10333e-155	0	TMEM244	Rods I
RD3	3.24938e-155	0.405325	0.759	0.696	6.49876e-152	0	RD3	Rods I
CHRNA3	1.10636e-139	0.376691	0.747	0.669	2.21272e-136	0	CHRNA3	Rods I
SLC40A1	8.1036e-135	0.421727	0.685	0.64	1.62072e-131	0	SLC40A1	Rods I
SDC4	4.27442e-132	0.337805	0.703	0.651	8.54885e-129	0	SDC4	Rods I
AC027031.2	7.84114e-131	0.32638	0.855	0.739	1.56823e-127	0	AC027031.2	Rods I
PPP2R2B	9.80688e-127	0.421099	0.724	0.66	1.96138e-123	0	PPP2R2B	Rods I
NDRG1	3.08578e-126	0.350387	0.713	0.667	6.17157e-123	0	NDRG1	Rods I
RXRG	3.6327e-125	0.262266	0.763	0.705	7.2654e-122	0	RXRG	Rods I
MEGF9	4.66708e-125	0.257151	0.856	0.763	9.33415e-122	0	MEGF9	Rods I
CTSV	2.38496e-113	0.454234	0.645	0.669	4.76992e-110	0	CTSV	Rods I
AC055733.2	8.74941e-112	0.273549	0.667	0.567	1.74988e-108	0	AC055733.2	Rods I
DUSP5	7.87822e-109	0.303728	0.732	0.667	1.57564e-105	0	DUSP5	Rods I
SYP	2.27289e-108	0.296887	0.883	0.811	4.54579e-105	0	SYP	Rods I
EPHA8	1.29121e-105	0.523266	0.655	0.606	2.58242e-102	0	EPHA8	Rods I
TPD52	8.50401e-99	0.325424	0.833	0.755	1.7008e-95	0	TPD52	Rods I
BTBD8	4.00017e-97	0.402485	0.772	0.728	8.00033e-94	0	BTBD8	Rods I
ARL4D	1.78175e-93	0.374717	0.827	0.828	3.56349e-90	0	ARL4D	Rods I
CHCHD10	6.55107e-93	0.269392	0.82	0.755	1.31021e-89	0	CHCHD10	Rods I
TAGLN2	1.10297e-90	0.321307	0.816	0.726	2.20595e-87	0	TAGLN2	Rods I
TRIB3	6.96311e-86	0.276827	0.661	0.561	1.39262e-82	0	TRIB3	Rods I
TMEM54	5.92301e-83	0.27849	0.67	0.621	1.1846e-79	0	TMEM54	Rods I
PTPRZ1	3.31345e-80	0.333862	0.833	0.783	6.62691e-77	0	PTPRZ1	Rods I
PARD6B	6.11362e-80	0.321109	0.68	0.627	1.22272e-76	0	PARD6B	Rods I
MFGE8	3.77334e-75	0.355245	0.723	0.672	7.54669e-72	0	MFGE8	Rods I
KCNQ1OT1	1.00724e-66	0.412711	0.846	0.846	2.01448e-63	0	KCNQ1OT1	Rods I
MT2A	6.47517e-62	0.26545	0.619	0.562	1.29503e-58	0	MT2A	Rods I
YBX3	5.19875e-59	0.37021	0.722	0.671	1.03975e-55	0	YBX3	Rods I
AANAT	1.25556e-54	0.321153	0.715	0.68	2.51111e-51	0	AANAT	Rods I
H2AFJ	4.70769e-54	0.405194	0.76	0.748	9.41538e-51	0	H2AFJ	Rods I
LGALSL	6.12174e-54	0.258192	0.762	0.711	1.22435e-50	0	LGALSL	Rods I
PKIB	2.21745e-53	0.360854	0.76	0.761	4.4349e-50	0	PKIB	Rods I
AMER2	5.17157e-53	0.256375	0.854	0.799	1.03431e-49	0	AMER2	Rods I
BBC3	1.52572e-47	0.37285	0.684	0.653	3.05143e-44	0	BBC3	Rods I
AHI1	4.89483e-42	0.290186	0.788	0.778	9.78965e-39	0	AHI1	Rods I
LBH	2.68537e-32	0.314187	0.802	0.765	5.37075e-29	0	LBH	Rods I
HEBP2	8.07804e-30	0.290028	0.792	0.751	1.61561e-26	0	HEBP2	Rods I
UQCC2	1.12807e-24	0.256596	0.857	0.821	2.25614e-21	0	UQCC2	Rods I
SYCE1L	3.01015e-15	0.333579	0.62	0.635	6.0203e-12	0	SYCE1L	Rods I
DDIT4	8.6408e-13	0.441743	0.749	0.751	1.72816e-09	0	DDIT4	Rods I
PLCG2	3.94656e-09	0.256567	0.828	0.818	7.89312e-06	0	PLCG2	Rods I
MT1X	1.09686e-07	0.455704	0.589	0.616	0.000219373	0	MT1X	Rods I
NFE2L2	3.52171e-05	0.28457	0.73	0.738	0.0704342	0	NFE2L2	Rods I
TRH	0	2.3457	0.979	0.846	0	1	TRH	Muller glia I
CRYM	0	2.30528	0.996	0.735	0	1	CRYM	Muller glia I
TF	0	2.02091	0.955	0.694	0	1	TF	Muller glia I
WIF1	0	1.86115	0.98	0.6	0	1	WIF1	Muller glia I
SLC1A3	0	1.85099	0.981	0.606	0	1	SLC1A3	Muller glia I
HES1	0	1.74476	0.997	0.824	0	1	HES1	Muller glia I
METRN	0	1.68155	0.995	0.797	0	1	METRN	Muller glia I
GPC3	0	1.63277	0.935	0.606	0	1	GPC3	Muller glia I
VIM	0	1.58727	1	0.869	0	1	VIM	Muller glia I
CLU	0	1.56195	0.999	0.781	0	1	CLU	Muller glia I
PTN	0	1.5488	0.984	0.745	0	1	PTN	Muller glia I
FRZB	0	1.4586	0.963	0.622	0	1	FRZB	Muller glia I
GPX3	0	1.40758	0.933	0.713	0	1	GPX3	Muller glia I
SAT1	0	1.4032	0.975	0.778	0	1	SAT1	Muller glia I
SPP1	0	1.36548	0.988	0.705	0	1	SPP1	Muller glia I
TTYH1	0	1.36413	0.991	0.796	0	1	TTYH1	Muller glia I
DKK3	0	1.36333	0.995	0.748	0	1	DKK3	Muller glia I
LAMP5	0	1.33351	0.96	0.682	0	1	LAMP5	Muller glia I
ZFP36L1	0	1.29902	0.986	0.683	0	1	ZFP36L1	Muller glia I
COL18A1	0	1.27438	0.973	0.643	0	1	COL18A1	Muller glia I
SFRP2	0	1.24288	0.988	0.809	0	1	SFRP2	Muller glia I
ANGPTL1	0	1.24089	0.934	0.636	0	1	ANGPTL1	Muller glia I
NPVF	0	1.21122	0.811	0.576	0	1	NPVF	Muller glia I
PAX2	0	1.17623	0.894	0.677	0	1	PAX2	Muller glia I
HES5	0	1.15554	0.931	0.753	0	1	HES5	Muller glia I
APOE	0	1.15462	0.85	0.697	0	1	APOE	Muller glia I
SOX2	0	1.13603	0.979	0.697	0	1	SOX2	Muller glia I
OAF	0	1.10448	0.944	0.657	0	1	OAF	Muller glia I
CA2	0	1.0952	0.917	0.694	0	1	CA2	Muller glia I
FOS	0	1.06086	0.982	0.827	0	1	FOS	Muller glia I
COL9A3	0	1.05318	0.951	0.73	0	1	COL9A3	Muller glia I
MEST	0	1.05303	0.957	0.701	0	1	MEST	Muller glia I
GPM6B	0	1.04986	0.99	0.805	0	1	GPM6B	Muller glia I
RHOC	0	1.02299	0.957	0.689	0	1	RHOC	Muller glia I
SRPRB	0	1.0145	0.899	0.659	0	1	SRPRB	Muller glia I
LINC01833	0	1.00674	0.957	0.74	0	1	LINC01833	Muller glia I
NKX6-2	0	0.999801	0.772	0.559	0	1	NKX6-2	Muller glia I
CYR61	0	0.97684	0.938	0.664	0	1	CYR61	Muller glia I
AGL	0	0.97607	0.951	0.73	0	1	AGL	Muller glia I
CDC42EP4	0	0.975984	0.96	0.746	0	1	CDC42EP4	Muller glia I
KLHL8	0	0.957497	0.907	0.715	0	1	KLHL8	Muller glia I
IER2	0	0.955798	0.989	0.881	0	1	IER2	Muller glia I
CD9	0	0.953158	0.937	0.652	0	1	CD9	Muller glia I
BTG2	0	0.927314	0.96	0.816	0	1	BTG2	Muller glia I
ID4	0	0.926153	0.953	0.696	0	1	ID4	Muller glia I
SELENOP	0	0.918187	0.952	0.739	0	1	SELENOP	Muller glia I
IGFBP2	0	0.893859	0.996	0.852	0	1	IGFBP2	Muller glia I
GAS1	0	0.887166	0.909	0.656	0	1	GAS1	Muller glia I
CRYAB	0	0.881236	0.845	0.541	0	1	CRYAB	Muller glia I
CNN3	0	0.880518	0.985	0.815	0	1	CNN3	Muller glia I
HES4	0	0.876102	0.969	0.875	0	1	HES4	Muller glia I
SOX9	0	0.858517	0.936	0.663	0	1	SOX9	Muller glia I
PON2	0	0.855978	0.918	0.581	0	1	PON2	Muller glia I
ATP2B4	0	0.845745	0.907	0.645	0	1	ATP2B4	Muller glia I
LINC00461	0	0.838542	0.956	0.719	0	1	LINC00461	Muller glia I
EGR1	0	0.831915	0.986	0.812	0	1	EGR1	Muller glia I
FOSB	0	0.829401	0.944	0.798	0	1	FOSB	Muller glia I
PLA2G16	0	0.825012	0.921	0.652	0	1	PLA2G16	Muller glia I
ZFP36L2	0	0.820663	0.957	0.692	0	1	ZFP36L2	Muller glia I
CCND2	0	0.813734	0.911	0.697	0	1	CCND2	Muller glia I
SLITRK2	0	0.812078	0.887	0.666	0	1	SLITRK2	Muller glia I
GSN	0	0.811648	0.92	0.695	0	1	GSN	Muller glia I
CHPF	0	0.807191	0.936	0.672	0	1	CHPF	Muller glia I
CCND1	0	0.806594	0.95	0.738	0	1	CCND1	Muller glia I
NKAIN4	0	0.802825	0.921	0.707	0	1	NKAIN4	Muller glia I
TM7SF2	0	0.794648	0.93	0.732	0	1	TM7SF2	Muller glia I
PRSS35	0	0.781816	0.872	0.625	0	1	PRSS35	Muller glia I
S100A13	0	0.781522	0.943	0.706	0	1	S100A13	Muller glia I
NDP	0	0.780609	0.852	0.648	0	1	NDP	Muller glia I
RDH10	0	0.777529	0.94	0.756	0	1	RDH10	Muller glia I
NEAT1	0	0.775681	0.968	0.819	0	1	NEAT1	Muller glia I
CRABP1	0	0.770523	0.996	0.909	0	1	CRABP1	Muller glia I
DBI	0	0.769091	0.972	0.823	0	1	DBI	Muller glia I
CREB5	0	0.76723	0.907	0.685	0	1	CREB5	Muller glia I
TSC22D4	0	0.7637	0.867	0.62	0	1	TSC22D4	Muller glia I
OBSL1	0	0.757521	0.92	0.7	0	1	OBSL1	Muller glia I
SLIT2	0	0.754968	0.872	0.663	0	1	SLIT2	Muller glia I
GADD45B	0	0.740855	0.844	0.618	0	1	GADD45B	Muller glia I
COL1A2	0	0.738801	0.88	0.602	0	1	COL1A2	Muller glia I
GLUL	0	0.724466	0.947	0.738	0	1	GLUL	Muller glia I
PEG10	0	0.718763	0.935	0.821	0	1	PEG10	Muller glia I
ATP1A1	0	0.712159	0.923	0.688	0	1	ATP1A1	Muller glia I
GAPDH	0	0.69805	1	0.994	0	1	GAPDH	Muller glia I
ITM2B	0	0.689243	0.997	0.922	0	1	ITM2B	Muller glia I
CYP1B1	0	0.679804	0.89	0.605	0	1	CYP1B1	Muller glia I
F3	0	0.674513	0.799	0.57	0	1	F3	Muller glia I
COL9A1	0	0.661246	0.836	0.606	0	1	COL9A1	Muller glia I
ID3	0	0.659187	0.857	0.762	0	1	ID3	Muller glia I
DIO2	0	0.65658	0.718	0.61	0	1	DIO2	Muller glia I
MOB3B	0	0.652373	0.889	0.64	0	1	MOB3B	Muller glia I
PLP1	0	0.649684	0.892	0.644	0	1	PLP1	Muller glia I
GNG5	0	0.645267	0.987	0.863	0	1	GNG5	Muller glia I
TPBG	0	0.644026	0.869	0.681	0	1	TPBG	Muller glia I
FZD5	0	0.641885	0.864	0.647	0	1	FZD5	Muller glia I
RBP1	0	0.641278	0.998	0.938	0	1	RBP1	Muller glia I
SOX8	0	0.638802	0.837	0.569	0	1	SOX8	Muller glia I
NR4A1	0	0.635974	0.865	0.73	0	1	NR4A1	Muller glia I
JUN	0	0.629676	0.975	0.918	0	1	JUN	Muller glia I
PTH2	0	0.61996	0.866	0.689	0	1	PTH2	Muller glia I
ATP6V0E1	0	0.617512	0.926	0.7	0	1	ATP6V0E1	Muller glia I
SCRG1	0	0.615469	0.837	0.632	0	1	SCRG1	Muller glia I
COL2A1	0	0.608007	0.86	0.678	0	1	COL2A1	Muller glia I
CDC42EP5	0	0.607882	0.854	0.659	0	1	CDC42EP5	Muller glia I
CALD1	0	0.602076	0.952	0.787	0	1	CALD1	Muller glia I
IGFBP5	0	0.598765	0.944	0.659	0	1	IGFBP5	Muller glia I
PPP1R1B	0	0.596351	0.821	0.591	0	1	PPP1R1B	Muller glia I
MFAP2	0	0.594881	0.895	0.656	0	1	MFAP2	Muller glia I
ENO1	0	0.594277	0.992	0.923	0	1	ENO1	Muller glia I
FGFR1	0	0.587493	0.887	0.635	0	1	FGFR1	Muller glia I
HOXB5	0	0.586195	0.837	0.673	0	1	HOXB5	Muller glia I
PAX8	0	0.584076	0.811	0.603	0	1	PAX8	Muller glia I
TGFB2	0	0.583606	0.85	0.588	0	1	TGFB2	Muller glia I
ACTN4	0	0.582159	0.941	0.777	0	1	ACTN4	Muller glia I
CDKN1A	0	0.578799	0.823	0.618	0	1	CDKN1A	Muller glia I
FAM69C	0	0.578624	0.853	0.562	0	1	FAM69C	Muller glia I
ZFP36	0	0.561343	0.851	0.648	0	1	ZFP36	Muller glia I
HOXB6	0	0.560849	0.821	0.643	0	1	HOXB6	Muller glia I
RHOB	0	0.559907	0.93	0.78	0	1	RHOB	Muller glia I
ARHGAP29	0	0.558674	0.889	0.692	0	1	ARHGAP29	Muller glia I
C1orf54	0	0.558133	0.855	0.654	0	1	C1orf54	Muller glia I
FGFRL1	0	0.554463	0.849	0.587	0	1	FGFRL1	Muller glia I
RAMP1	0	0.553429	0.815	0.621	0	1	RAMP1	Muller glia I
S100A1	0	0.552691	0.78	0.569	0	1	S100A1	Muller glia I
ESPN	0	0.552175	0.825	0.643	0	1	ESPN	Muller glia I
JUNB	0	0.55048	0.944	0.817	0	1	JUNB	Muller glia I
AP002884.1	0	0.548162	0.86	0.662	0	1	AP002884.1	Muller glia I
TCIM	0	0.544796	0.817	0.534	0	1	TCIM	Muller glia I
NPC2	0	0.539158	0.92	0.702	0	1	NPC2	Muller glia I
RGS16	0	0.533397	0.932	0.781	0	1	RGS16	Muller glia I
SPRY1	0	0.531961	0.824	0.667	0	1	SPRY1	Muller glia I
METRNL	0	0.526046	0.899	0.697	0	1	METRNL	Muller glia I
KIAA1024	0	0.525041	0.831	0.598	0	1	KIAA1024	Muller glia I
LRP1	0	0.51793	0.895	0.665	0	1	LRP1	Muller glia I
NOTCH2	0	0.517672	0.84	0.524	0	1	NOTCH2	Muller glia I
CYP26A1	0	0.517482	0.715	0.471	0	1	CYP26A1	Muller glia I
CHST2	0	0.514599	0.863	0.649	0	1	CHST2	Muller glia I
LGI4	0	0.512312	0.868	0.667	0	1	LGI4	Muller glia I
BAMBI	0	0.511688	0.832	0.684	0	1	BAMBI	Muller glia I
CDH6	0	0.504481	0.821	0.671	0	1	CDH6	Muller glia I
NES	0	0.5029	0.896	0.679	0	1	NES	Muller glia I
BAALC	0	0.500714	0.819	0.661	0	1	BAALC	Muller glia I
ATF3	0	0.497314	0.798	0.675	0	1	ATF3	Muller glia I
UACA	0	0.495391	0.848	0.615	0	1	UACA	Muller glia I
LITAF	0	0.494027	0.841	0.638	0	1	LITAF	Muller glia I
THY1	0	0.489881	0.829	0.69	0	1	THY1	Muller glia I
GABRG3	0	0.486181	0.827	0.559	0	1	GABRG3	Muller glia I
FXYD1	0	0.482308	0.861	0.687	0	1	FXYD1	Muller glia I
SFRP1	0	0.482061	0.818	0.65	0	1	SFRP1	Muller glia I
GATB	0	0.482059	0.828	0.668	0	1	GATB	Muller glia I
LAPTM4A	0	0.480376	0.939	0.78	0	1	LAPTM4A	Muller glia I
KCNIP4	0	0.478959	0.816	0.642	0	1	KCNIP4	Muller glia I
HSPA5	0	0.477989	0.919	0.795	0	1	HSPA5	Muller glia I
PYGL	0	0.477971	0.81	0.648	0	1	PYGL	Muller glia I
SEMA5A	0	0.477562	0.807	0.717	0	1	SEMA5A	Muller glia I
SPARCL1	0	0.474464	0.826	0.526	0	1	SPARCL1	Muller glia I
AIF1L	0	0.474302	0.831	0.629	0	1	AIF1L	Muller glia I
ANXA5	0	0.470367	0.903	0.71	0	1	ANXA5	Muller glia I
NUDT4	0	0.467981	0.908	0.747	0	1	NUDT4	Muller glia I
MCL1	0	0.459068	0.898	0.752	0	1	MCL1	Muller glia I
EMP3	0	0.456574	0.873	0.619	0	1	EMP3	Muller glia I
PALLD	0	0.456502	0.886	0.734	0	1	PALLD	Muller glia I
CLIC1	0	0.45356	0.913	0.729	0	1	CLIC1	Muller glia I
ADAMTS1	0	0.449324	0.818	0.546	0	1	ADAMTS1	Muller glia I
TMEM158	0	0.445806	0.803	0.671	0	1	TMEM158	Muller glia I
FABP5	0	0.445212	0.879	0.723	0	1	FABP5	Muller glia I
KIAA1217	0	0.443216	0.846	0.646	0	1	KIAA1217	Muller glia I
FAT1	0	0.441208	0.819	0.608	0	1	FAT1	Muller glia I
HSD17B11	0	0.439483	0.745	0.6	0	1	HSD17B11	Muller glia I
SLC2A1	0	0.43563	0.932	0.75	0	1	SLC2A1	Muller glia I
AKAP12	0	0.433897	0.806	0.609	0	1	AKAP12	Muller glia I
WWTR1	0	0.433562	0.836	0.617	0	1	WWTR1	Muller glia I
CD99	0	0.432722	0.831	0.664	0	1	CD99	Muller glia I
KDR	0	0.428212	0.803	0.561	0	1	KDR	Muller glia I
PTGDS	0	0.42633	0.867	0.621	0	1	PTGDS	Muller glia I
PPP1R15A	0	0.424997	0.883	0.74	0	1	PPP1R15A	Muller glia I
MAF	0	0.423989	0.832	0.654	0	1	MAF	Muller glia I
P4HA1	0	0.423126	0.858	0.681	0	1	P4HA1	Muller glia I
CPEB4	0	0.419987	0.903	0.782	0	1	CPEB4	Muller glia I
PRDX6	0	0.411819	0.958	0.806	0	1	PRDX6	Muller glia I
ITGB8	0	0.410387	0.863	0.701	0	1	ITGB8	Muller glia I
EEF1D	0	0.409601	0.975	0.849	0	1	EEF1D	Muller glia I
ITGB1	0	0.403276	0.869	0.728	0	1	ITGB1	Muller glia I
COL9A2	0	0.402932	0.858	0.713	0	1	COL9A2	Muller glia I
PMP22	0	0.401591	0.742	0.552	0	1	PMP22	Muller glia I
DNER	0	0.401291	0.832	0.687	0	1	DNER	Muller glia I
SPARC	0	0.398424	0.849	0.637	0	1	SPARC	Muller glia I
HOXB2	0	0.398422	0.796	0.695	0	1	HOXB2	Muller glia I
FTH1	0	0.396436	1	0.991	0	1	FTH1	Muller glia I
FKBP10	0	0.395526	0.825	0.537	0	1	FKBP10	Muller glia I
ETV1	0	0.394756	0.794	0.637	0	1	ETV1	Muller glia I
IER5L	0	0.393754	0.845	0.72	0	1	IER5L	Muller glia I
HOXB8	0	0.387393	0.799	0.673	0	1	HOXB8	Muller glia I
QDPR	0	0.387144	0.838	0.685	0	1	QDPR	Muller glia I
PTX3	0	0.386452	0.756	0.577	0	1	PTX3	Muller glia I
DHRS3	0	0.386032	0.815	0.616	0	1	DHRS3	Muller glia I
KLRB1	0	0.384647	0.736	0.536	0	1	KLRB1	Muller glia I
CDON	0	0.382482	0.817	0.665	0	1	CDON	Muller glia I
PCDH8	0	0.378944	0.825	0.612	0	1	PCDH8	Muller glia I
GLIPR2	0	0.377876	0.783	0.523	0	1	GLIPR2	Muller glia I
CTNNAL1	0	0.377332	0.763	0.633	0	1	CTNNAL1	Muller glia I
MAFF	0	0.377069	0.762	0.614	0	1	MAFF	Muller glia I
PHLDA1	0	0.376704	0.809	0.685	0	1	PHLDA1	Muller glia I
SORCS1	0	0.376192	0.802	0.613	0	1	SORCS1	Muller glia I
B2M	0	0.37618	0.897	0.678	0	1	B2M	Muller glia I
TMEM132A	0	0.373865	0.924	0.817	0	1	TMEM132A	Muller glia I
RLBP1	0	0.373552	0.814	0.594	0	1	RLBP1	Muller glia I
SH3BGRL	0	0.373353	0.925	0.795	0	1	SH3BGRL	Muller glia I
DOK5	0	0.369946	0.804	0.607	0	1	DOK5	Muller glia I
NFIA	0	0.366989	0.821	0.657	0	1	NFIA	Muller glia I
EDNRB	0	0.362387	0.771	0.517	0	1	EDNRB	Muller glia I
FABP7	0	0.361914	0.991	0.924	0	1	FABP7	Muller glia I
SERPINI1	0	0.360696	0.758	0.687	0	1	SERPINI1	Muller glia I
IFI6	0	0.357782	0.823	0.615	0	1	IFI6	Muller glia I
NFIX	0	0.35765	0.803	0.615	0	1	NFIX	Muller glia I
SLC15A3	0	0.355458	0.75	0.646	0	1	SLC15A3	Muller glia I
MYL12A	0	0.349736	0.899	0.807	0	1	MYL12A	Muller glia I
APP	0	0.348945	0.907	0.787	0	1	APP	Muller glia I
CA14	0	0.348492	0.768	0.623	0	1	CA14	Muller glia I
CYSTM1	0	0.345782	0.844	0.66	0	1	CYSTM1	Muller glia I
TMBIM4	0	0.340524	0.896	0.754	0	1	TMBIM4	Muller glia I
SDCBP	0	0.340306	0.878	0.705	0	1	SDCBP	Muller glia I
PRELP	0	0.339877	0.779	0.614	0	1	PRELP	Muller glia I
COL11A1	0	0.33722	0.827	0.663	0	1	COL11A1	Muller glia I
AAMDC	0	0.336246	0.807	0.667	0	1	AAMDC	Muller glia I
TSPAN4	0	0.335327	0.858	0.671	0	1	TSPAN4	Muller glia I
DDR2	0	0.333503	0.693	0.595	0	1	DDR2	Muller glia I
CXCR4	0	0.332336	0.847	0.64	0	1	CXCR4	Muller glia I
IFITM3	0	0.332318	0.802	0.563	0	1	IFITM3	Muller glia I
PALMD	0	0.332109	0.852	0.755	0	1	PALMD	Muller glia I
CDK6	0	0.331929	0.801	0.603	0	1	CDK6	Muller glia I
MRPS6	0	0.329948	0.933	0.816	0	1	MRPS6	Muller glia I
S100A16	0	0.329319	0.808	0.579	0	1	S100A16	Muller glia I
ARHGAP18	0	0.323363	0.768	0.602	0	1	ARHGAP18	Muller glia I
PSAP	0	0.323321	0.936	0.834	0	1	PSAP	Muller glia I
OSTC	0	0.321482	0.919	0.784	0	1	OSTC	Muller glia I
ADD3	0	0.321203	0.836	0.675	0	1	ADD3	Muller glia I
ATP1B3	0	0.319043	0.909	0.748	0	1	ATP1B3	Muller glia I
CSRP2	0	0.318926	0.974	0.808	0	1	CSRP2	Muller glia I
SPRY2	0	0.318275	0.759	0.565	0	1	SPRY2	Muller glia I
IGF2.1	0	0.317521	0.695	0.51	0	1	IGF2.1	Muller glia I
KLF10	0	0.315044	0.87	0.71	0	1	KLF10	Muller glia I
GULP1	0	0.312242	0.782	0.629	0	1	GULP1	Muller glia I
TIMP1	0	0.311864	0.856	0.676	0	1	TIMP1	Muller glia I
EGR2	0	0.306028	0.742	0.578	0	1	EGR2	Muller glia I
STRIP2	0	0.303755	0.741	0.584	0	1	STRIP2	Muller glia I
LRP10	0	0.301704	0.803	0.652	0	1	LRP10	Muller glia I
CRYL1	0	0.301172	0.754	0.611	0	1	CRYL1	Muller glia I
RPL41	0	0.298832	1	0.998	0	1	RPL41	Muller glia I
HOXB7	0	0.297698	0.789	0.656	0	1	HOXB7	Muller glia I
NRARP	0	0.297045	0.734	0.62	0	1	NRARP	Muller glia I
CDK18	0	0.294954	0.789	0.583	0	1	CDK18	Muller glia I
TNFRSF12A	0	0.29484	0.757	0.651	0	1	TNFRSF12A	Muller glia I
MCAM	0	0.292684	0.767	0.621	0	1	MCAM	Muller glia I
CSPG5	0	0.292459	0.826	0.695	0	1	CSPG5	Muller glia I
FXYD3	0	0.285886	0.751	0.636	0	1	FXYD3	Muller glia I
LGALS3BP	0	0.282449	0.826	0.657	0	1	LGALS3BP	Muller glia I
AC116407.1	0	0.282417	0.788	0.641	0	1	AC116407.1	Muller glia I
SDF2L1	0	0.282355	0.759	0.589	0	1	SDF2L1	Muller glia I
SERTAD1	0	0.2815	0.751	0.655	0	1	SERTAD1	Muller glia I
EGR3	0	0.281319	0.746	0.584	0	1	EGR3	Muller glia I
ARF4	0	0.279734	0.918	0.764	0	1	ARF4	Muller glia I
CKS2	0	0.279168	0.853	0.721	0	1	CKS2	Muller glia I
OSBPL1A	0	0.275144	0.819	0.692	0	1	OSBPL1A	Muller glia I
FLT1	0	0.27147	0.761	0.656	0	1	FLT1	Muller glia I
CD63	0	0.267803	0.997	0.957	0	1	CD63	Muller glia I
LINC00844	0	0.265953	0.77	0.551	0	1	LINC00844	Muller glia I
TUBA1A	0	0.265307	0.999	0.969	0	1	TUBA1A	Muller glia I
CD44	0	0.262966	0.744	0.593	0	1	CD44	Muller glia I
POU3F1	0	0.262714	0.803	0.682	0	1	POU3F1	Muller glia I
BTG3	0	0.261921	0.84	0.686	0	1	BTG3	Muller glia I
POLE4	0	0.261369	0.874	0.711	0	1	POLE4	Muller glia I
EVA1B	0	0.261218	0.743	0.651	0	1	EVA1B	Muller glia I
MFAP4	0	0.259525	0.807	0.66	0	1	MFAP4	Muller glia I
HLA-A	0	0.256664	0.792	0.685	0	1	HLA-A	Muller glia I
IFITM2	0	0.256077	0.725	0.536	0	1	IFITM2	Muller glia I
MIR22HG	0	0.254637	0.765	0.612	0	1	MIR22HG	Muller glia I
CFI	0	0.253501	0.735	0.496	0	1	CFI	Muller glia I
PDGFRB	0	0.250716	0.745	0.598	0	1	PDGFRB	Muller glia I
BLVRB	2.62076e-306	0.284464	0.758	0.649	5.24153e-303	1	BLVRB	Muller glia I
ATP1A2	5.99656e-302	0.388558	0.703	0.572	1.19931e-298	1	ATP1A2	Muller glia I
CCL2	7.93788e-297	0.390381	0.721	0.584	1.58758e-293	1	CCL2	Muller glia I
HOXB-AS3	7.87599e-293	0.309757	0.647	0.554	1.5752e-289	1	HOXB-AS3	Muller glia I
BEX1	1.12087e-280	0.443067	0.975	0.923	2.24174e-277	1	BEX1	Muller glia I
IER3	5.19954e-275	0.268027	0.686	0.553	1.03991e-271	1	IER3	Muller glia I
RPS27L	7.69461e-271	0.255978	0.907	0.767	1.53892e-267	1	RPS27L	Muller glia I
HSP90B1	2.17522e-267	0.296175	0.955	0.893	4.35043e-264	1	HSP90B1	Muller glia I
DNAJC1	6.11596e-253	0.360434	0.775	0.704	1.22319e-249	1	DNAJC1	Muller glia I
CTNNB1	3.77583e-234	0.262839	0.913	0.816	7.55167e-231	1	CTNNB1	Muller glia I
FAM162A	9.49979e-206	0.288978	0.922	0.815	1.89996e-202	1	FAM162A	Muller glia I
RARRES2	8.96113e-159	0.342356	0.717	0.669	1.79223e-155	1	RARRES2	Muller glia I
WFDC2	7.42445e-140	0.262246	0.676	0.638	1.48489e-136	1	WFDC2	Muller glia I
C1orf61	7.99119e-41	0.283337	0.538	0.507	1.59824e-37	1	C1orf61	Muller glia I
PDE6H	0	1.72131	0.998	0.844	0	2	PDE6H	Cones I
RRAD	0	1.36926	0.977	0.76	0	2	RRAD	Cones I
GUCA1A	0	1.34339	0.975	0.702	0	2	GUCA1A	Cones I
GUK1	0	1.1429	1	0.933	0	2	GUK1	Cones I
HES6	0	1.0335	0.995	0.822	0	2	HES6	Cones I
GNB31	0	1.01304	1	0.844	0	2	GNB3	Cones I
CPLX41	0	0.993457	0.978	0.691	0	2	CPLX4	Cones I
ARR3	0	0.972435	0.931	0.575	0	2	ARR3	Cones I
MYL4	0	0.923766	0.926	0.621	0	2	MYL4	Cones I
RCVRN1	0	0.920658	0.987	0.81	0	2	RCVRN	Cones I
KCNV21	0	0.887316	0.977	0.729	0	2	KCNV2	Cones I
FAM57B1	0	0.877219	0.991	0.795	0	2	FAM57B	Cones I
NANOS1	0	0.876014	0.962	0.718	0	2	NANOS1	Cones I
AIPL11	0	0.873826	0.987	0.745	0	2	AIPL1	Cones I
PLEKHB11	0	0.868211	0.969	0.686	0	2	PLEKHB1	Cones I
GNGT21	0	0.867745	0.986	0.741	0	2	GNGT2	Cones I
RXRG1	0	0.862215	0.968	0.69	0	2	RXRG	Cones I
MPP41	0	0.840866	0.967	0.62	0	2	MPP4	Cones I
DCT	0	0.822537	0.917	0.608	0	2	DCT	Cones I
PLD4	0	0.820592	0.907	0.573	0	2	PLD4	Cones I
XRCC4	0	0.806867	0.883	0.64	0	2	XRCC4	Cones I
THRB	0	0.796825	0.948	0.621	0	2	THRB	Cones I
SCG3	0	0.784	0.983	0.783	0	2	SCG3	Cones I
VXN	0	0.768132	0.915	0.642	0	2	VXN	Cones I
TULP11	0	0.752672	0.976	0.736	0	2	TULP1	Cones I
NRN1	0	0.74153	0.914	0.653	0	2	NRN1	Cones I
UNC1191	0	0.72642	0.996	0.842	0	2	UNC119	Cones I
GUCA1B	0	0.720873	0.897	0.566	0	2	GUCA1B	Cones I
FAM107A1	0	0.715013	0.951	0.64	0	2	FAM107A	Cones I
IMPG21	0	0.713087	0.973	0.654	0	2	IMPG2	Cones I
CRABP2	0	0.707032	0.947	0.819	0	2	CRABP2	Cones I
AKAP91	0	0.706858	0.999	0.902	0	2	AKAP9	Cones I
DPYSL3	0	0.701766	0.96	0.703	0	2	DPYSL3	Cones I
IGSF21	0	0.692656	0.942	0.679	0	2	IGSF21	Cones I
1941-09-01	0	0.680131	0.99	0.77	0	2	2004-09-01	Cones I
CHCHD101	0	0.679322	0.949	0.746	0	2	CHCHD10	Cones I
FSTL51	0	0.6739	0.988	0.743	0	2	FSTL5	Cones I
PPP2R2B1	0	0.667095	0.922	0.646	0	2	PPP2R2B	Cones I
MIR7-3HG	0	0.665826	0.897	0.657	0	2	MIR7-3HG	Cones I
CRX1	0	0.6584	0.994	0.766	0	2	CRX	Cones I
PRDX11	0	0.648743	0.997	0.95	0	2	PRDX1	Cones I
UQCC21	0	0.647119	0.977	0.812	0	2	UQCC2	Cones I
GUCA1C	0	0.634059	0.842	0.521	0	2	GUCA1C	Cones I
PRCD1	0	0.632089	0.937	0.742	0	2	PRCD	Cones I
SLC17A7	0	0.630465	0.951	0.7	0	2	SLC17A7	Cones I
ARL4D1	0	0.625835	0.983	0.814	0	2	ARL4D	Cones I
TUBA4A1	0	0.622781	0.958	0.693	0	2	TUBA4A	Cones I
OLFM1	0	0.610902	0.91	0.687	0	2	OLFM1	Cones I
COTL1	0	0.608051	0.941	0.757	0	2	COTL1	Cones I
PEX5L	0	0.588611	0.912	0.606	0	2	PEX5L	Cones I
PKIB1	0	0.576392	0.936	0.746	0	2	PKIB	Cones I
FJX1	0	0.566088	0.952	0.787	0	2	FJX1	Cones I
PPP1R14A	0	0.560372	0.748	0.556	0	2	PPP1R14A	Cones I
NEDD4L	0	0.559209	0.949	0.724	0	2	NEDD4L	Cones I
SLC12A2	0	0.557412	0.924	0.687	0	2	SLC12A2	Cones I
AHI11	0	0.550637	0.969	0.762	0	2	AHI1	Cones I
RBP4	0	0.549797	0.81	0.551	0	2	RBP4	Cones I
CC2D2A1	0	0.547111	0.936	0.698	0	2	CC2D2A	Cones I
NME1	0	0.541935	0.978	0.848	0	2	NME1	Cones I
PCP4	0	0.536644	0.85	0.628	0	2	PCP4	Cones I
RS11	0	0.536292	0.874	0.573	0	2	RS1	Cones I
DST	0	0.532313	0.984	0.856	0	2	DST	Cones I
SEZ6L2	0	0.523173	0.982	0.813	0	2	SEZ6L2	Cones I
LGALSL1	0	0.51777	0.879	0.703	0	2	LGALSL	Cones I
TPD521	0	0.516021	0.95	0.748	0	2	TPD52	Cones I
TUBB4B1	0	0.510288	0.999	0.947	0	2	TUBB4B	Cones I
RTBDN1	0	0.50699	0.872	0.612	0	2	RTBDN	Cones I
PRL1	0	0.49763	0.845	0.697	0	2	PRL	Cones I
PCBP41	0	0.491275	1	0.889	0	2	PCBP4	Cones I
ANKRD33B1	0	0.489831	0.964	0.7	0	2	ANKRD33B	Cones I
ENO21	0	0.485654	0.988	0.852	0	2	ENO2	Cones I
KCNB2	0	0.484757	0.898	0.651	0	2	KCNB2	Cones I
GJD2	0	0.483593	0.903	0.681	0	2	GJD2	Cones I
LMO4	0	0.478495	0.958	0.808	0	2	LMO4	Cones I
EEF1A1	0	0.474487	1	1	0	2	EEF1A1	Cones I
MATK1	0	0.47266	0.919	0.661	0	2	MATK	Cones I
GNAT2	0	0.472425	0.838	0.567	0	2	GNAT2	Cones I
FAM19A41	0	0.471572	0.883	0.68	0	2	FAM19A4	Cones I
VTN1	0	0.470296	0.817	0.559	0	2	VTN	Cones I
UBAP1L1	0	0.469604	0.86	0.629	0	2	UBAP1L	Cones I
RIMS21	0	0.466398	0.946	0.717	0	2	RIMS2	Cones I
LBH1	0	0.466077	0.956	0.753	0	2	LBH	Cones I
LMOD1	0	0.46406	0.864	0.607	0	2	LMOD1	Cones I
SLC38A51	0	0.461782	0.949	0.694	0	2	SLC38A5	Cones I
ISL2	0	0.459705	0.883	0.616	0	2	ISL2	Cones I
CDHR11	0	0.459403	0.936	0.669	0	2	CDHR1	Cones I
MAK1	0	0.459289	0.955	0.705	0	2	MAK	Cones I
RD31	0	0.458817	0.915	0.685	0	2	RD3	Cones I
CHRNA31	0	0.446277	0.914	0.657	0	2	CHRNA3	Cones I
IFT57	0	0.444604	0.944	0.763	0	2	IFT57	Cones I
LAPTM4B1	0	0.443953	0.98	0.845	0	2	LAPTM4B	Cones I
STX31	0	0.439086	0.956	0.736	0	2	STX3	Cones I
MAP1B	0	0.435203	0.998	0.944	0	2	MAP1B	Cones I
PKM1	0	0.433309	0.998	0.946	0	2	PKM	Cones I
ARMC9	0	0.432934	0.859	0.644	0	2	ARMC9	Cones I
MLXIP	0	0.432933	0.884	0.623	0	2	MLXIP	Cones I
ECHDC21	0	0.430964	0.894	0.706	0	2	ECHDC2	Cones I
HLA-DQB1	0	0.429281	0.8	0.589	0	2	HLA-DQB1	Cones I
UQCRB	0	0.426388	0.997	0.954	0	2	UQCRB	Cones I
PHF19	0	0.42215	0.855	0.608	0	2	PHF19	Cones I
NEUROG1	0	0.422139	0.86	0.591	0	2	NEUROG1	Cones I
COX14	0	0.419112	0.916	0.748	0	2	COX14	Cones I
SYP1	0	0.4181	0.98	0.806	0	2	SYP	Cones I
NEUROD11	0	0.417369	0.989	0.802	0	2	NEUROD1	Cones I
AMER21	0	0.414114	0.969	0.792	0	2	AMER2	Cones I
HRASLS	0	0.412358	0.746	0.555	0	2	HRASLS	Cones I
IMPDH11	0	0.411652	0.899	0.651	0	2	IMPDH1	Cones I
PTP4A31	0	0.409905	0.954	0.713	0	2	PTP4A3	Cones I
PDC1	0	0.407953	0.997	0.828	0	2	PDC	Cones I
CCDC1811	0	0.405383	0.95	0.723	0	2	CCDC181	Cones I
PRDX61	0	0.405033	0.967	0.807	0	2	PRDX6	Cones I
AL451062.11	0	0.403206	0.828	0.557	0	2	AL451062.1	Cones I
LHX3	0	0.399253	0.854	0.618	0	2	LHX3	Cones I
WWC11	0	0.396503	0.868	0.668	0	2	WWC1	Cones I
RCAN3	0	0.395521	0.865	0.699	0	2	RCAN3	Cones I
PROM11	0	0.393758	0.879	0.598	0	2	PROM1	Cones I
EGFLAM	0	0.392888	0.837	0.545	0	2	EGFLAM	Cones I
C16orf741	0	0.392743	0.857	0.643	0	2	C16orf74	Cones I
SLC2A11	0	0.381707	0.883	0.681	0	2	SLC2A11	Cones I
AC027031.21	0	0.376831	0.908	0.739	0	2	AC027031.2	Cones I
PTPN131	0	0.375797	0.958	0.685	0	2	PTPN13	Cones I
AC022001.3	0	0.372805	0.782	0.499	0	2	AC022001.3	Cones I
AC023905.1	0	0.372128	0.77	0.495	0	2	AC023905.1	Cones I
CABP2	0	0.369807	0.844	0.645	0	2	CABP2	Cones I
ITM2C	0	0.36975	0.985	0.896	0	2	ITM2C	Cones I
RAX21	0	0.368479	0.948	0.706	0	2	RAX2	Cones I
CKB	0	0.365536	1	0.994	0	2	CKB	Cones I
GADD45G1	0	0.363801	0.989	0.836	0	2	GADD45G	Cones I
LINC005991	0	0.360524	0.988	0.837	0	2	LINC00599	Cones I
SLC1A71	0	0.351326	0.898	0.605	0	2	SLC1A7	Cones I
MYO3B	0	0.346592	0.774	0.524	0	2	MYO3B	Cones I
LDHB	0	0.34242	0.986	0.898	0	2	LDHB	Cones I
NXNL2	0	0.341742	0.783	0.599	0	2	NXNL2	Cones I
DUSP51	0	0.339566	0.87	0.658	0	2	DUSP5	Cones I
LLGL21	0	0.336967	0.9	0.662	0	2	LLGL2	Cones I
SLC17A51	0	0.336807	0.865	0.668	0	2	SLC17A5	Cones I
NTM1	0	0.334388	0.965	0.778	0	2	NTM	Cones I
CEP170B	0	0.332473	0.846	0.659	0	2	CEP170B	Cones I
ELFN1	0	0.325755	0.811	0.687	0	2	ELFN1	Cones I
SALL1	0	0.32289	0.794	0.535	0	2	SALL1	Cones I
PAQR41	0	0.320306	0.897	0.706	0	2	PAQR4	Cones I
CHGA	0	0.318847	0.842	0.644	0	2	CHGA	Cones I
RSPH1	0	0.31533	0.799	0.603	0	2	RSPH1	Cones I
ALDOC1	0	0.314713	0.851	0.675	0	2	ALDOC	Cones I
NPTX1	0	0.31315	0.818	0.58	0	2	NPTX1	Cones I
AF131216.3	0	0.313071	0.79	0.489	0	2	AF131216.3	Cones I
TMEM541	0	0.312659	0.782	0.613	0	2	TMEM54	Cones I
IMPG11	0	0.31209	0.888	0.672	0	2	IMPG1	Cones I
FGF12	0	0.311342	0.837	0.576	0	2	FGF12	Cones I
RASGEF1B	0	0.306984	0.928	0.747	0	2	RASGEF1B	Cones I
CADPS	0	0.305919	0.969	0.753	0	2	CADPS	Cones I
CNTNAP2	0	0.298836	0.854	0.677	0	2	CNTNAP2	Cones I
HEG1	0	0.298367	0.803	0.515	0	2	HEG1	Cones I
MEGF91	0	0.295568	0.894	0.764	0	2	MEGF9	Cones I
WFDC1	0	0.293542	0.839	0.617	0	2	WFDC1	Cones I
DDIT31	0	0.289836	0.978	0.875	0	2	DDIT3	Cones I
PPP4R4	0	0.285456	0.795	0.59	0	2	PPP4R4	Cones I
SOX7	0	0.282378	0.76	0.427	0	2	SOX7	Cones I
COBLL11	0	0.280351	0.915	0.672	0	2	COBLL1	Cones I
LMCD1	0	0.271368	0.77	0.6	0	2	LMCD1	Cones I
AC074117.1	0	0.269631	0.813	0.637	0	2	AC074117.1	Cones I
EYS1	0	0.269567	0.885	0.624	0	2	EYS	Cones I
KCNH61	0	0.26947	0.834	0.616	0	2	KCNH6	Cones I
TPM1	0	0.268818	0.934	0.785	0	2	TPM1	Cones I
SDC21	0	0.266955	0.866	0.673	0	2	SDC2	Cones I
PARD6B1	0	0.259056	0.8	0.619	0	2	PARD6B	Cones I
LEMD1	0	0.258042	0.779	0.63	0	2	LEMD1	Cones I
GSTP11	1.22019e-291	0.283677	0.994	0.949	2.44037e-288	2	GSTP1	Cones I
TSTD1	1.34281e-271	0.268954	0.883	0.706	2.68562e-268	2	TSTD1	Cones I
LDHA	1.71056e-229	0.28549	0.986	0.927	3.42112e-226	2	LDHA	Cones I
FABP71	0	1.10294	0.987	0.926	0	3	FABP7	T3
NEUROD4	0	1.01467	0.981	0.757	0	3	NEUROD4	T3
C11orf96	0	0.996402	0.836	0.668	0	3	C11orf96	T3
AMER22	0	0.822905	0.952	0.794	0	3	AMER2	T3
OTX21	0	0.773509	0.994	0.798	0	3	OTX2	T3
LHX4	0	0.676043	0.94	0.694	0	3	LHX4	T3
NEUROD12	0	0.633304	0.974	0.804	0	3	NEUROD1	T3
NFIB	0	0.62894	0.889	0.737	0	3	NFIB	T3
CRYBG3	0	0.595584	0.927	0.75	0	3	CRYBG3	T3
GSG1	0	0.588008	0.858	0.634	0	3	GSG1	T3
PIK3R11	0	0.584438	0.959	0.839	0	3	PIK3R1	T3
INSM1	0	0.576739	0.899	0.722	0	3	INSM1	T3
GADD45G2	0	0.551145	0.966	0.839	0	3	GADD45G	T3
TP53INP21	0	0.537889	0.899	0.748	0	3	TP53INP2	T3
CHGB	0	0.520658	0.831	0.674	0	3	CHGB	T3
AC004540.2	0	0.485314	0.883	0.726	0	3	AC004540.2	T3
LINC005992	0	0.479708	0.984	0.838	0	3	LINC00599	T3
PRDM11	0	0.470537	0.852	0.686	0	3	PRDM1	T3
PCBP42	0	0.463892	0.995	0.89	0	3	PCBP4	T3
KCNK3	0	0.455738	0.872	0.717	0	3	KCNK3	T3
AANAT1	0	0.453158	0.893	0.668	0	3	AANAT	T3
MAP1LC3A1	0	0.448688	0.951	0.832	0	3	MAP1LC3A	T3
VSX1	0	0.443049	0.863	0.643	0	3	VSX1	T3
RREB1	0	0.425325	0.803	0.681	0	3	RREB1	T3
HIST1H1C1	0	0.404084	0.916	0.826	0	3	HIST1H1C	T3
NRL1	0	0.384438	0.985	0.855	0	3	NRL	T3
SSTR2	0	0.368721	0.8	0.676	0	3	SSTR2	T3
SYP2	0	0.365496	0.952	0.809	0	3	SYP	T3
1942-09-01	0	0.35794	0.946	0.775	0	3	2004-09-01	T3
SLC38A52	0	0.348793	0.86	0.703	0	3	SLC38A5	T3
LAMB1	0	0.32397	0.8	0.671	0	3	LAMB1	T3
HMGN21	0	0.306163	0.991	0.955	0	3	HMGN2	T3
SNTG1	0	0.290315	0.832	0.623	0	3	SNTG1	T3
KLHL35	0	0.281134	0.828	0.633	0	3	KLHL35	T3
PDC2	0	0.263606	0.97	0.831	0	3	PDC	T3
INSM2	0	0.256818	0.763	0.585	0	3	INSM2	T3
BTBD81	9.71213e-304	0.391589	0.886	0.721	1.94243e-300	3	BTBD8	T3
NEUROG11	1.30981e-296	0.367824	0.784	0.598	2.61962e-293	3	NEUROG1	T3
MRLN1	2.35514e-295	0.328522	0.76	0.605	4.71028e-292	3	MRLN	T3
GNB32	5.02573e-274	0.274774	0.982	0.847	1.00515e-270	3	GNB3	T3
CITED4	4.09601e-272	0.425932	0.801	0.667	8.19202e-269	3	CITED4	T3
PAG1	1.45496e-267	0.443851	0.833	0.729	2.90991e-264	3	PAG1	T3
GADD45A1	2.09586e-258	0.282827	0.944	0.811	4.19172e-255	3	GADD45A	T3
FAM89A	1.06517e-246	0.387067	0.851	0.728	2.13035e-243	3	FAM89A	T3
AC055733.21	6.37959e-220	0.331549	0.725	0.567	1.27592e-216	3	AC055733.2	T3
BSG	1.35742e-214	0.342032	0.978	0.93	2.71485e-211	3	BSG	T3
DPP10	2.78081e-198	0.260739	0.731	0.641	5.56162e-195	3	DPP10	T3
UNCX	1.10751e-190	0.254156	0.675	0.541	2.21503e-187	3	UNCX	T3
CSRP21	3.26037e-169	0.390048	0.926	0.815	6.52074e-166	3	CSRP2	T3
SLC29A4	9.55189e-165	0.275673	0.771	0.644	1.91038e-161	3	SLC29A4	T3
EMC10	4.48812e-88	0.254107	0.845	0.804	8.97624e-85	3	EMC10	T3
VIM1	0	1.55627	1	0.872	0	4	VIM	Muller Glia II
CLU1	0	1.53332	0.998	0.786	0	4	CLU	Muller Glia II
SPP11	0	1.42768	0.996	0.711	0	4	SPP1	Muller Glia II
HES51	0	1.39543	0.962	0.754	0	4	HES5	Muller Glia II
SOX21	0	1.36343	0.988	0.702	0	4	SOX2	Muller Glia II
RLBP11	0	1.34249	0.926	0.59	0	4	RLBP1	Muller Glia II
SFRP21	0	1.30877	0.994	0.813	0	4	SFRP2	Muller Glia II
DKK31	0	1.26268	0.989	0.754	0	4	DKK3	Muller Glia II
ZFP36L21	0	1.24965	0.974	0.696	0	4	ZFP36L2	Muller Glia II
COL2A11	0	1.23309	0.97	0.673	0	4	COL2A1	Muller Glia II
ZFP36L11	0	1.20843	0.987	0.69	0	4	ZFP36L1	Muller Glia II
TTYH11	0	1.16206	0.991	0.801	0	4	TTYH1	Muller Glia II
FABP51	0	1.15759	0.943	0.721	0	4	FABP5	Muller Glia II
FOS1	0	1.14551	0.984	0.83	0	4	FOS	Muller Glia II
HES41	0	1.13362	0.986	0.876	0	4	HES4	Muller Glia II
HES11	0	1.1288	0.992	0.829	0	4	HES1	Muller Glia II
PRSS23	0	1.12443	0.929	0.66	0	4	PRSS23	Muller Glia II
DAPL1	0	1.10378	0.984	0.814	0	4	DAPL1	Muller Glia II
CD91	0	1.09903	0.914	0.66	0	4	CD9	Muller Glia II
SAT11	0	1.09212	0.963	0.783	0	4	SAT1	Muller Glia II
QDPR1	0	1.08765	0.876	0.685	0	4	QDPR	Muller Glia II
C1orf611	0	1.06706	0.769	0.489	0	4	C1orf61	Muller Glia II
IFITM31	0	1.06566	0.905	0.56	0	4	IFITM3	Muller Glia II
IGFBP21	0	1.05054	0.997	0.855	0	4	IGFBP2	Muller Glia II
MGARP	0	1.03379	0.971	0.72	0	4	MGARP	Muller Glia II
GPM6B1	0	1.01984	0.991	0.809	0	4	GPM6B	Muller Glia II
EGR11	0	0.980857	0.986	0.816	0	4	EGR1	Muller Glia II
NES1	0	0.980286	0.949	0.68	0	4	NES	Muller Glia II
WIF11	0	0.971145	0.964	0.609	0	4	WIF1	Muller Glia II
NR4A11	0	0.946348	0.926	0.728	0	4	NR4A1	Muller Glia II
TF1	0	0.943719	0.94	0.701	0	4	TF	Muller Glia II
CYR611	0	0.942672	0.944	0.669	0	4	CYR61	Muller Glia II
PRSS351	0	0.941535	0.917	0.627	0	4	PRSS35	Muller Glia II
AL139246.5	0	0.920052	0.922	0.696	0	4	AL139246.5	Muller Glia II
ID41	0	0.888849	0.95	0.702	0	4	ID4	Muller Glia II
SLITRK21	0	0.888296	0.915	0.669	0	4	SLITRK2	Muller Glia II
CCND11	0	0.847678	0.959	0.742	0	4	CCND1	Muller Glia II
RHOB1	0	0.847484	0.959	0.782	0	4	RHOB	Muller Glia II
DBI1	0	0.839524	0.973	0.826	0	4	DBI	Muller Glia II
ENO11	0	0.827641	0.995	0.925	0	4	ENO1	Muller Glia II
PTH21	0	0.808895	0.91	0.69	0	4	PTH2	Muller Glia II
ADAMTS11	0	0.79497	0.906	0.545	0	4	ADAMTS1	Muller Glia II
RDH101	0	0.788681	0.958	0.759	0	4	RDH10	Muller Glia II
FOSB1	0	0.783003	0.946	0.802	0	4	FOSB	Muller Glia II
BTG21	0	0.738712	0.967	0.819	0	4	BTG2	Muller Glia II
JUNB1	0	0.732886	0.96	0.819	0	4	JUNB	Muller Glia II
CNN31	0	0.728209	0.981	0.819	0	4	CNN3	Muller Glia II
FXYD11	0	0.713551	0.907	0.687	0	4	FXYD1	Muller Glia II
IER21	0	0.705759	0.984	0.884	0	4	IER2	Muller Glia II
TRH1	0	0.70062	0.953	0.851	0	4	TRH	Muller Glia II
ATF31	0	0.694946	0.88	0.671	0	4	ATF3	Muller Glia II
SLC16A1	0	0.693856	0.934	0.787	0	4	SLC16A1	Muller Glia II
PLP11	0	0.692222	0.922	0.647	0	4	PLP1	Muller Glia II
OAF1	0	0.684867	0.923	0.665	0	4	OAF	Muller Glia II
BAMBI1	0	0.683941	0.872	0.684	0	4	BAMBI	Muller Glia II
PHLDA11	0	0.682721	0.918	0.68	0	4	PHLDA1	Muller Glia II
SLC2A12	0	0.679343	0.962	0.752	0	4	SLC2A1	Muller Glia II
KDR1	0	0.667914	0.88	0.56	0	4	KDR	Muller Glia II
F31	0	0.66509	0.85	0.571	0	4	F3	Muller Glia II
ANGPTL11	0	0.65429	0.883	0.647	0	4	ANGPTL1	Muller Glia II
FLT11	0	0.653911	0.856	0.651	0	4	FLT1	Muller Glia II
COL11A11	0	0.653858	0.908	0.66	0	4	COL11A1	Muller Glia II
CP	0	0.641549	0.799	0.521	0	4	CP	Muller Glia II
SOX91	0	0.640594	0.923	0.67	0	4	SOX9	Muller Glia II
LGI41	0	0.627543	0.902	0.669	0	4	LGI4	Muller Glia II
B2M1	0	0.625635	0.934	0.68	0	4	B2M	Muller Glia II
CREB51	0	0.613424	0.892	0.691	0	4	CREB5	Muller Glia II
LINC004611	0	0.613099	0.933	0.726	0	4	LINC00461	Muller Glia II
ZFP361	0	0.61244	0.827	0.654	0	4	ZFP36	Muller Glia II
VSTM2B	0	0.607725	0.777	0.589	0	4	VSTM2B	Muller Glia II
2001-06-01	0	0.605823	0.974	0.919	0	4	JUN	Muller Glia II
HEY1	0	0.598408	0.895	0.637	0	4	HEY1	Muller Glia II
PLA2G161	0	0.597971	0.898	0.66	0	4	PLA2G16	Muller Glia II
EGR21	0	0.596287	0.847	0.573	0	4	EGR2	Muller Glia II
MDK	0	0.575635	0.899	0.756	0	4	MDK	Muller Glia II
EEF1D1	0	0.565826	0.98	0.851	0	4	EEF1D	Muller Glia II
MYL12A1	0	0.562526	0.956	0.805	0	4	MYL12A	Muller Glia II
DNAJC11	0	0.558931	0.874	0.698	0	4	DNAJC1	Muller Glia II
GADD45B1	0	0.557947	0.846	0.623	0	4	GADD45B	Muller Glia II
IFITM21	0	0.553907	0.76	0.537	0	4	IFITM2	Muller Glia II
TNFRSF12A1	0	0.553192	0.883	0.644	0	4	TNFRSF12A	Muller Glia II
MCL11	0	0.550628	0.927	0.753	0	4	MCL1	Muller Glia II
BEX11	0	0.547418	0.98	0.924	0	4	BEX1	Muller Glia II
FAM69C1	0	0.546055	0.888	0.566	0	4	FAM69C	Muller Glia II
CRABP11	0	0.54601	0.998	0.911	0	4	CRABP1	Muller Glia II
MAFF1	0	0.541464	0.82	0.613	0	4	MAFF	Muller Glia II
RHOC1	0	0.539236	0.913	0.699	0	4	RHOC	Muller Glia II
GATB1	0	0.536397	0.834	0.671	0	4	GATB	Muller Glia II
ESPN1	0	0.533463	0.853	0.644	0	4	ESPN	Muller Glia II
PPP1R15A1	0	0.529073	0.909	0.741	0	4	PPP1R15A	Muller Glia II
TGIF1	0	0.522445	0.861	0.645	0	4	TGIF1	Muller Glia II
ID31	0	0.517973	0.891	0.762	0	4	ID3	Muller Glia II
PDGFRB1	0	0.51618	0.85	0.593	0	4	PDGFRB	Muller Glia II
OSTC1	0	0.502206	0.941	0.785	0	4	OSTC	Muller Glia II
CALD11	0	0.500575	0.936	0.792	0	4	CALD1	Muller Glia II
RPS6	0	0.497895	0.998	0.978	0	4	RPS6	Muller Glia II
NKAIN41	0	0.493456	0.893	0.714	0	4	NKAIN4	Muller Glia II
ATP1A21	0	0.486194	0.876	0.561	0	4	ATP1A2	Muller Glia II
FZD51	0	0.48038	0.899	0.649	0	4	FZD5	Muller Glia II
MYLK	0	0.480297	0.802	0.613	0	4	MYLK	Muller Glia II
CD991	0	0.479662	0.866	0.665	0	4	CD99	Muller Glia II
FABP72	0	0.479365	0.995	0.925	0	4	FABP7	Muller Glia II
AIF1L1	0	0.472609	0.895	0.629	0	4	AIF1L	Muller Glia II
CKB1	0	0.469118	1	0.994	0	4	CKB	Muller Glia II
FXYD31	0	0.462817	0.852	0.631	0	4	FXYD3	Muller Glia II
ANXA51	0	0.461228	0.917	0.713	0	4	ANXA5	Muller Glia II
KLF101	0	0.457081	0.902	0.711	0	4	KLF10	Muller Glia II
COL18A11	0	0.454074	0.921	0.654	0	4	COL18A1	Muller Glia II
DCBLD2	0	0.447634	0.919	0.759	0	4	DCBLD2	Muller Glia II
SERTAD11	0	0.44688	0.855	0.649	0	4	SERTAD1	Muller Glia II
EMP31	0	0.44484	0.861	0.625	0	4	EMP3	Muller Glia II
MOB3B1	0	0.444285	0.846	0.649	0	4	MOB3B	Muller Glia II
PTPRZ11	0	0.440212	0.906	0.779	0	4	PTPRZ1	Muller Glia II
CD441	0	0.432198	0.86	0.587	0	4	CD44	Muller Glia II
MEST1	0	0.430051	0.908	0.71	0	4	MEST	Muller Glia II
PON21	0	0.42921	0.831	0.595	0	4	PON2	Muller Glia II
RPS27L1	0	0.42136	0.911	0.77	0	4	RPS27L	Muller Glia II
GAS11	0	0.42095	0.879	0.664	0	4	GAS1	Muller Glia II
MT-CO1	0	0.417958	0.998	0.998	0	4	MT-CO1	Muller Glia II
TAGLN21	0	0.414196	0.881	0.725	0	4	TAGLN2	Muller Glia II
NR2F1	0	0.413622	0.985	0.916	0	4	NR2F1	Muller Glia II
RARRES21	0	0.4134	0.86	0.658	0	4	RARRES2	Muller Glia II
CXCR41	0	0.411879	0.86	0.644	0	4	CXCR4	Muller Glia II
SELENOP1	0	0.410016	0.934	0.745	0	4	SELENOP	Muller Glia II
CA141	0	0.408877	0.811	0.623	0	4	CA14	Muller Glia II
ATP6V0E11	0	0.407768	0.896	0.707	0	4	ATP6V0E1	Muller Glia II
GNG51	0	0.39945	0.973	0.866	0	4	GNG5	Muller Glia II
KLF6	0	0.399195	0.873	0.744	0	4	KLF6	Muller Glia II
TPPP3	0	0.396888	0.779	0.675	0	4	TPPP3	Muller Glia II
CSPG51	0	0.396868	0.866	0.695	0	4	CSPG5	Muller Glia II
AP002884.11	0	0.393122	0.884	0.664	0	4	AP002884.1	Muller Glia II
SPRY21	0	0.391	0.76	0.569	0	4	SPRY2	Muller Glia II
LAMP51	0	0.390383	0.875	0.694	0	4	LAMP5	Muller Glia II
DSC2	0	0.387308	0.851	0.632	0	4	DSC2	Muller Glia II
AL590617.2	0	0.38647	0.823	0.595	0	4	AL590617.2	Muller Glia II
NUDT41	0	0.378633	0.93	0.749	0	4	NUDT4	Muller Glia II
ID1	0	0.377054	0.917	0.819	0	4	ID1	Muller Glia II
LHX2	0	0.374437	0.907	0.747	0	4	LHX2	Muller Glia II
MCAM1	0	0.373325	0.846	0.618	0	4	MCAM	Muller Glia II
CDC42EP41	0	0.371297	0.91	0.754	0	4	CDC42EP4	Muller Glia II
PDLIM4	0	0.362644	0.824	0.695	0	4	PDLIM4	Muller Glia II
CRNDE	0	0.361733	0.803	0.618	0	4	CRNDE	Muller Glia II
CTNNAL11	0	0.355286	0.808	0.633	0	4	CTNNAL1	Muller Glia II
ARHGAP181	0	0.350196	0.82	0.602	0	4	ARHGAP18	Muller Glia II
PYGL1	0	0.347579	0.755	0.656	0	4	PYGL	Muller Glia II
PXDN	0	0.347229	0.815	0.592	0	4	PXDN	Muller Glia II
STAC2	0	0.346632	0.832	0.567	0	4	STAC2	Muller Glia II
RPL411	0	0.340723	1	0.998	0	4	RPL41	Muller Glia II
SORCS11	0	0.340244	0.828	0.615	0	4	SORCS1	Muller Glia II
NPC21	0	0.338479	0.915	0.707	0	4	NPC2	Muller Glia II
RPS12	0	0.336727	1	0.994	0	4	RPS12	Muller Glia II
BTG31	0	0.332897	0.863	0.687	0	4	BTG3	Muller Glia II
COL4A2	0	0.332775	0.786	0.523	0	4	COL4A2	Muller Glia II
TSC22D41	0	0.327229	0.788	0.631	0	4	TSC22D4	Muller Glia II
MFAP21	0	0.323916	0.856	0.665	0	4	MFAP2	Muller Glia II
GAPDH1	0	0.322227	1	0.994	0	4	GAPDH	Muller Glia II
PALLD1	0	0.320333	0.867	0.739	0	4	PALLD	Muller Glia II
MTTP	0	0.317644	0.819	0.537	0	4	MTTP	Muller Glia II
TGFB21	0	0.316819	0.803	0.597	0	4	TGFB2	Muller Glia II
METRN1	0	0.315778	0.958	0.804	0	4	METRN	Muller Glia II
CNN2	0	0.314409	0.903	0.726	0	4	CNN2	Muller Glia II
APOE1	0	0.313701	0.891	0.697	0	4	APOE	Muller Glia II
AAMDC1	0	0.313079	0.837	0.668	0	4	AAMDC	Muller Glia II
VCAN	0	0.311942	0.859	0.601	0	4	VCAN	Muller Glia II
C1orf541	0	0.311877	0.837	0.66	0	4	C1orf54	Muller Glia II
AKAP121	0	0.311738	0.858	0.61	0	4	AKAP12	Muller Glia II
SERF2	0	0.310958	0.989	0.928	0	4	SERF2	Muller Glia II
STXBP6	0	0.308338	0.813	0.621	0	4	STXBP6	Muller Glia II
SERPING1	0	0.307471	0.782	0.607	0	4	SERPING1	Muller Glia II
NGFR	0	0.301074	0.851	0.61	0	4	NGFR	Muller Glia II
ITGB11	0	0.299717	0.875	0.73	0	4	ITGB1	Muller Glia II
TRIP6	0	0.298986	0.826	0.614	0	4	TRIP6	Muller Glia II
EPHA2	0	0.297647	0.853	0.674	0	4	EPHA2	Muller Glia II
METRNL1	0	0.295448	0.861	0.704	0	4	METRNL	Muller Glia II
MYADM	0	0.29482	0.863	0.721	0	4	MYADM	Muller Glia II
AC020916.1	0	0.292073	0.86	0.617	0	4	AC020916.1	Muller Glia II
CFI1	0	0.289035	0.724	0.502	0	4	CFI	Muller Glia II
WWTR11	0	0.287031	0.839	0.621	0	4	WWTR1	Muller Glia II
ABRACL	0	0.284328	0.843	0.65	0	4	ABRACL	Muller Glia II
S100A131	0	0.283435	0.897	0.715	0	4	S100A13	Muller Glia II
NFIX1	0	0.283207	0.802	0.619	0	4	NFIX	Muller Glia II
FRZB1	0	0.279326	0.899	0.634	0	4	FRZB	Muller Glia II
GABRG31	0	0.278449	0.779	0.569	0	4	GABRG3	Muller Glia II
TMEM1581	0	0.278324	0.855	0.67	0	4	TMEM158	Muller Glia II
CDON1	0	0.277921	0.844	0.666	0	4	CDON	Muller Glia II
CRYM1	0	0.277212	0.94	0.745	0	4	CRYM	Muller Glia II
ALDH1A3	0	0.273888	0.797	0.511	0	4	ALDH1A3	Muller Glia II
TRPM3	0	0.265904	0.811	0.681	0	4	TRPM3	Muller Glia II
SLC1A31	0	0.265748	0.889	0.622	0	4	SLC1A3	Muller Glia II
TMEM371	0	0.26435	0.831	0.63	0	4	TMEM37	Muller Glia II
PTN1	0	0.262383	0.948	0.753	0	4	PTN	Muller Glia II
ITGB81	0	0.262254	0.883	0.703	0	4	ITGB8	Muller Glia II
CRYL11	0	0.261533	0.787	0.611	0	4	CRYL1	Muller Glia II
AK5	0	0.261358	0.806	0.588	0	4	AK5	Muller Glia II
FGFR11	0	0.259908	0.855	0.643	0	4	FGFR1	Muller Glia II
EGR31	0	0.256177	0.769	0.586	0	4	EGR3	Muller Glia II
MAF1	0	0.252087	0.806	0.66	0	4	MAF	Muller Glia II
NEAT11	1.18079e-302	0.38666	0.955	0.823	2.36157e-299	4	NEAT1	Muller Glia II
RPL12	1.86552e-300	0.26374	0.998	0.981	3.73104e-297	4	RPL12	Muller Glia II
P4HA11	4.15472e-300	0.360173	0.845	0.686	8.30943e-297	4	P4HA1	Muller Glia II
OSBPL1A1	1.04834e-298	0.281669	0.824	0.695	2.09669e-295	4	OSBPL1A	Muller Glia II
HLA-A1	7.3938e-297	0.312455	0.807	0.686	1.47876e-293	4	HLA-A	Muller Glia II
ACTN41	1.64864e-295	0.368107	0.908	0.783	3.29728e-292	4	ACTN4	Muller Glia II
RGS161	1.8896e-291	0.423551	0.912	0.786	3.7792e-288	4	RGS16	Muller Glia II
SH3BGRL1	4.49866e-280	0.292685	0.93	0.798	8.99733e-277	4	SH3BGRL	Muller Glia II
WEE1	2.27967e-276	0.256495	0.82	0.689	4.55935e-273	4	WEE1	Muller Glia II
NME4	1.30346e-272	0.264034	0.813	0.668	2.60692e-269	4	NME4	Muller Glia II
LINC018331	2.8586e-270	0.251063	0.893	0.75	5.71721e-267	4	LINC01833	Muller Glia II
LAPTM4A1	2.53195e-260	0.297775	0.923	0.785	5.0639e-257	4	LAPTM4A	Muller Glia II
RAMP2	3.49456e-259	0.26389	0.78	0.675	6.98911e-256	4	RAMP2	Muller Glia II
EFNA1	3.30078e-252	0.264008	0.675	0.534	6.60155e-249	4	EFNA1	Muller Glia II
CDH7	2.10648e-250	0.271614	0.745	0.637	4.21295e-247	4	CDH7	Muller Glia II
GLUL1	8.85156e-243	0.30348	0.889	0.747	1.77031e-239	4	GLUL	Muller Glia II
APP1	1.83017e-238	0.28561	0.919	0.788	3.66034e-235	4	APP	Muller Glia II
HSPA51	3.40665e-230	0.34759	0.929	0.797	6.8133e-227	4	HSPA5	Muller Glia II
RNF180	3.7398e-225	0.301825	0.688	0.59	7.47959e-222	4	RNF180	Muller Glia II
MIAT	1.49614e-224	0.261585	0.851	0.697	2.99228e-221	4	MIAT	Muller Glia II
LGALS3	5.64055e-218	0.534906	0.631	0.445	1.12811e-214	4	LGALS3	Muller Glia II
CLIC11	2.26663e-213	0.261479	0.841	0.739	4.53327e-210	4	CLIC1	Muller Glia II
IER5L1	4.04799e-207	0.25392	0.869	0.721	8.09598e-204	4	IER5L	Muller Glia II
SPINT2	4.38218e-196	0.250118	0.866	0.699	8.76436e-193	4	SPINT2	Muller Glia II
RHOBTB3	1.33632e-174	0.294882	0.893	0.8	2.67263e-171	4	RHOBTB3	Muller Glia II
HSP90B11	3.34828e-163	0.266219	0.961	0.894	6.69655e-160	4	HSP90B1	Muller Glia II
BNIP3	4.72309e-158	0.32606	0.946	0.852	9.44617e-155	4	BNIP3	Muller Glia II
VSX11	0	1.688	0.95	0.639	0	5	VSX1	Bipolar Cells I
NETO1	0	1.39877	0.916	0.618	0	5	NETO1	Bipolar Cells I
TMEM215	0	1.09056	0.844	0.602	0	5	TMEM215	Bipolar Cells I
ZFHX4	0	0.982655	0.893	0.729	0	5	ZFHX4	Bipolar Cells I
FEZF2	0	0.951333	0.909	0.657	0	5	FEZF2	Bipolar Cells I
GSG11	0	0.950843	0.836	0.637	0	5	GSG1	Bipolar Cells I
LHX41	0	0.944319	0.926	0.697	0	5	LHX4	Bipolar Cells I
CRYBG31	0	0.929694	0.915	0.752	0	5	CRYBG3	Bipolar Cells I
CADPS1	0	0.903003	0.961	0.757	0	5	CADPS	Bipolar Cells I
TAGLN3	0	0.895751	0.961	0.831	0	5	TAGLN3	Bipolar Cells I
CA10	0	0.872614	0.854	0.551	0	5	CA10	Bipolar Cells I
SLITRK6	0	0.783927	0.907	0.661	0	5	SLITRK6	Bipolar Cells I
IRX6	0	0.761123	0.72	0.514	0	5	IRX6	Bipolar Cells I
IGSF211	0	0.758334	0.894	0.686	0	5	IGSF21	Bipolar Cells I
C3orf70	0	0.748861	0.797	0.616	0	5	C3orf70	Bipolar Cells I
AANAT2	0	0.748328	0.93	0.667	0	5	AANAT	Bipolar Cells I
PRDM8	0	0.74775	0.886	0.601	0	5	PRDM8	Bipolar Cells I
ZFHX3	0	0.744325	0.905	0.744	0	5	ZFHX3	Bipolar Cells I
BHLHE22	0	0.742093	0.872	0.638	0	5	BHLHE22	Bipolar Cells I
VSX2	0	0.733186	0.892	0.72	0	5	VSX2	Bipolar Cells I
INSM11	0	0.660293	0.893	0.724	0	5	INSM1	Bipolar Cells I
PRKCB	0	0.629137	0.879	0.615	0	5	PRKCB	Bipolar Cells I
GUCY1A1	0	0.596692	0.859	0.643	0	5	GUCY1A1	Bipolar Cells I
BTBD82	0	0.595228	0.898	0.722	0	5	BTBD8	Bipolar Cells I
NEUROD41	0	0.586265	0.914	0.764	0	5	NEUROD4	Bipolar Cells I
GRIK1	0	0.584729	0.805	0.538	0	5	GRIK1	Bipolar Cells I
AC004540.21	0	0.528733	0.898	0.726	0	5	AC004540.2	Bipolar Cells I
OTX22	0	0.508947	0.966	0.801	0	5	OTX2	Bipolar Cells I
HHIP	0	0.479172	0.772	0.529	0	5	HHIP	Bipolar Cells I
IRX5	0	0.479101	0.755	0.509	0	5	IRX5	Bipolar Cells I
CPLX3	0	0.477562	0.846	0.657	0	5	CPLX3	Bipolar Cells I
CABP21	0	0.410311	0.859	0.647	0	5	CABP2	Bipolar Cells I
LHFPL6	0	0.391742	0.792	0.642	0	5	LHFPL6	Bipolar Cells I
ASCL1	0	0.379893	0.886	0.647	0	5	ASCL1	Bipolar Cells I
TBC1D1	0	0.37662	0.761	0.641	0	5	TBC1D1	Bipolar Cells I
IGF1	0	0.370926	0.842	0.588	0	5	IGF1	Bipolar Cells I
MMP2	0	0.341891	0.756	0.582	0	5	MMP2	Bipolar Cells I
BDNF	0	0.268216	0.692	0.483	0	5	BDNF	Bipolar Cells I
TPH1	0	0.264991	0.829	0.563	0	5	TPH1	Bipolar Cells I
KLHL351	0	0.255626	0.884	0.631	0	5	KLHL35	Bipolar Cells I
STMN4	3.05693e-306	0.518146	0.88	0.699	6.11386e-303	5	STMN4	Bipolar Cells I
SSTR21	9.9415e-301	0.562596	0.781	0.678	1.9883e-297	5	SSTR2	Bipolar Cells I
KCNK31	1.32528e-264	0.465519	0.847	0.72	2.65057e-261	5	KCNK3	Bipolar Cells I
APC	9.63821e-261	0.527626	0.882	0.754	1.92764e-257	5	APC	Bipolar Cells I
LINC005993	4.26281e-235	0.392307	0.949	0.842	8.52562e-232	5	LINC00599	Bipolar Cells I
PRDM12	1.91065e-230	0.335518	0.837	0.688	3.8213e-227	5	PRDM1	Bipolar Cells I
SAMSN1	9.46922e-230	0.344722	0.686	0.511	1.89384e-226	5	SAMSN1	Bipolar Cells I
ERBB4	1.29616e-229	0.51613	0.699	0.602	2.59232e-226	5	ERBB4	Bipolar Cells I
FAM126A	3.74396e-220	0.267238	0.745	0.623	7.48792e-217	5	FAM126A	Bipolar Cells I
STX32	3.36295e-210	0.350415	0.908	0.743	6.7259e-207	5	STX3	Bipolar Cells I
EEF1A2	5.39647e-203	0.429657	0.815	0.697	1.07929e-199	5	EEF1A2	Bipolar Cells I
PCDH9	2.44108e-197	0.274675	0.883	0.758	4.88217e-194	5	PCDH9	Bipolar Cells I
PCBP43	9.7466e-193	0.34004	0.976	0.892	1.94932e-189	5	PCBP4	Bipolar Cells I
SH3BP5	7.74949e-191	0.288981	0.785	0.664	1.5499e-187	5	SH3BP5	Bipolar Cells I
KCNJ2	9.56253e-182	0.310276	0.679	0.608	1.91251e-178	5	KCNJ2	Bipolar Cells I
NOVA1	2.25842e-175	0.25271	0.877	0.76	4.51685e-172	5	NOVA1	Bipolar Cells I
DOK6	1.15208e-173	0.521442	0.749	0.711	2.30417e-170	5	DOK6	Bipolar Cells I
CD24	3.20124e-170	0.370227	0.866	0.78	6.40248e-167	5	CD24	Bipolar Cells I
FABP73	4.51282e-141	0.489727	0.961	0.928	9.02564e-138	5	FABP7	Bipolar Cells I
TTR	4.63678e-130	0.573022	0.709	0.583	9.27357e-127	5	TTR	Bipolar Cells I
ARID5B	1.69388e-117	0.293324	0.79	0.74	3.38776e-114	5	ARID5B	Bipolar Cells I
HEBP1	1.11824e-115	0.510427	0.696	0.63	2.23648e-112	5	HEBP1	Bipolar Cells I
SESN3	6.2156e-115	0.325087	0.817	0.737	1.24312e-111	5	SESN3	Bipolar Cells I
KHDRBS3	8.48946e-101	0.257684	0.766	0.702	1.69789e-97	5	KHDRBS3	Bipolar Cells I
MRPS30-DT	5.40296e-98	0.305057	0.7	0.624	1.08059e-94	5	MRPS30-DT	Bipolar Cells I
MAPT	8.23308e-95	0.295532	0.788	0.718	1.64662e-91	5	MAPT	Bipolar Cells I
DST1	8.15196e-86	0.283047	0.924	0.862	1.63039e-82	5	DST	Bipolar Cells I
TPD522	1.33619e-70	0.351458	0.816	0.761	2.67238e-67	5	TPD52	Bipolar Cells I
ARL6IP1	5.25983e-70	0.303212	0.896	0.848	1.05197e-66	5	ARL6IP1	Bipolar Cells I
AC027031.22	3.65282e-67	0.458322	0.759	0.752	7.30563e-64	5	AC027031.2	Bipolar Cells I
WFDC11	4.57507e-40	0.324241	0.641	0.634	9.15015e-37	5	WFDC1	Bipolar Cells I
VCAN1	6.61594e-24	0.259291	0.66	0.617	1.32319e-20	5	VCAN	Bipolar Cells I
LINC01896	1.3016e-06	0.392365	0.489	0.46	0.0026032	5	LINC01896	Bipolar Cells I
DPP10-AS1	3.006e-06	0.337381	0.551	0.613	0.00601201	5	DPP10-AS1	Bipolar Cells I
PCP2	0	2.27007	0.792	0.471	0	6	PCP2	Bipolar Cells II
VSX12	0	1.43974	0.949	0.64	0	6	VSX1	Bipolar Cells II
CSRP22	0	1.42962	0.96	0.814	0	6	CSRP2	Bipolar Cells II
PRDM81	0	1.25191	0.929	0.598	0	6	PRDM8	Bipolar Cells II
VSX21	0	1.02851	0.912	0.719	0	6	VSX2	Bipolar Cells II
PROX1	0	0.973867	0.939	0.648	0	6	PROX1	Bipolar Cells II
TAGLN31	0	0.972605	0.985	0.829	0	6	TAGLN3	Bipolar Cells II
CA101	0	0.921493	0.876	0.549	0	6	CA10	Bipolar Cells II
TMEM2151	0	0.886512	0.846	0.602	0	6	TMEM215	Bipolar Cells II
CADPS2	0	0.842329	0.971	0.757	0	6	CADPS	Bipolar Cells II
KLHL352	0	0.834697	0.903	0.629	0	6	KLHL35	Bipolar Cells II
NEUROD42	0	0.799921	0.974	0.76	0	6	NEUROD4	Bipolar Cells II
DOK61	0	0.79358	0.867	0.703	0	6	DOK6	Bipolar Cells II
CRYBG32	0	0.790506	0.952	0.75	0	6	CRYBG3	Bipolar Cells II
RGS162	0	0.783275	0.935	0.786	0	6	RGS16	Bipolar Cells II
KHDRBS31	0	0.742991	0.86	0.695	0	6	KHDRBS3	Bipolar Cells II
ISL1	0	0.738324	0.721	0.421	0	6	ISL1	Bipolar Cells II
SAMSN11	0	0.720184	0.848	0.5	0	6	SAMSN1	Bipolar Cells II
MRPS30-DT1	0	0.690498	0.81	0.616	0	6	MRPS30-DT	Bipolar Cells II
NETO11	0	0.684518	0.915	0.619	0	6	NETO1	Bipolar Cells II
OTX23	0	0.664021	0.986	0.8	0	6	OTX2	Bipolar Cells II
TMEM196	0	0.654533	0.782	0.528	0	6	TMEM196	Bipolar Cells II
GNG13	0	0.635532	0.805	0.632	0	6	GNG13	Bipolar Cells II
VSTM2A	0	0.603996	0.811	0.621	0	6	VSTM2A	Bipolar Cells II
AANAT3	0	0.603078	0.91	0.669	0	6	AANAT	Bipolar Cells II
SSTR22	0	0.589281	0.843	0.674	0	6	SSTR2	Bipolar Cells II
CD241	0	0.574201	0.949	0.775	0	6	CD24	Bipolar Cells II
ZNF804A	0	0.543644	0.814	0.668	0	6	ZNF804A	Bipolar Cells II
MTUS2	0	0.499954	0.818	0.505	0	6	MTUS2	Bipolar Cells II
LGR5	0	0.489899	0.837	0.567	0	6	LGR5	Bipolar Cells II
GRM6	0	0.479773	0.778	0.514	0	6	GRM6	Bipolar Cells II
APC1	0	0.473543	0.902	0.752	0	6	APC	Bipolar Cells II
BTBD83	0	0.471941	0.899	0.722	0	6	BTBD8	Bipolar Cells II
LHFPL61	0	0.468863	0.837	0.639	0	6	LHFPL6	Bipolar Cells II
TMSB4X	0	0.431459	0.999	0.993	0	6	TMSB4X	Bipolar Cells II
GRID2	0	0.424892	0.779	0.59	0	6	GRID2	Bipolar Cells II
STMN41	0	0.422872	0.903	0.698	0	6	STMN4	Bipolar Cells II
TMSB10	0	0.406323	0.999	0.974	0	6	TMSB10	Bipolar Cells II
SNTG11	0	0.393683	0.821	0.626	0	6	SNTG1	Bipolar Cells II
LHX42	0	0.370675	0.869	0.701	0	6	LHX4	Bipolar Cells II
MT-CO11	0	0.361717	1	0.998	0	6	MT-CO1	Bipolar Cells II
OLFM3	0	0.359878	0.808	0.649	0	6	OLFM3	Bipolar Cells II
NDNF	0	0.346101	0.798	0.614	0	6	NDNF	Bipolar Cells II
LINC005921	0	0.333194	0.775	0.564	0	6	LINC00592	Bipolar Cells II
KCNK32	0	0.331998	0.873	0.718	0	6	KCNK3	Bipolar Cells II
MDGA1	0	0.300174	0.759	0.588	0	6	MDGA1	Bipolar Cells II
PCP4L1	0	0.29872	0.814	0.488	0	6	PCP4L1	Bipolar Cells II
HOXB71	0	0.293422	0.868	0.655	0	6	HOXB7	Bipolar Cells II
NRP2	0	0.260321	0.772	0.491	0	6	NRP2	Bipolar Cells II
MAPT1	7.48684e-308	0.451002	0.84	0.714	1.49737e-304	6	MAPT	Bipolar Cells II
IGSF212	2.25824e-307	0.386679	0.862	0.689	4.51648e-304	6	IGSF21	Bipolar Cells II
AC004540.22	1.99886e-303	0.559497	0.874	0.728	3.99772e-300	6	AC004540.2	Bipolar Cells II
INSM12	1.67809e-296	0.471065	0.884	0.725	3.35619e-293	6	INSM1	Bipolar Cells II
LINC005994	7.1859e-280	0.380828	0.978	0.84	1.43718e-276	6	LINC00599	Bipolar Cells II
NNAT	1.67408e-258	0.384943	0.946	0.82	3.34817e-255	6	NNAT	Bipolar Cells II
KCNJ21	6.80318e-258	0.277757	0.71	0.606	1.36064e-254	6	KCNJ2	Bipolar Cells II
BHLHE221	1.72644e-256	0.380259	0.793	0.644	3.45288e-253	6	BHLHE22	Bipolar Cells II
PIK3R12	1.48399e-250	0.581301	0.924	0.842	2.96797e-247	6	PIK3R1	Bipolar Cells II
NR2F11	5.84912e-246	0.400625	0.969	0.918	1.16982e-242	6	NR2F1	Bipolar Cells II
EEF1A21	1.23351e-238	0.369674	0.818	0.697	2.46702e-235	6	EEF1A2	Bipolar Cells II
NFIB1	1.79871e-232	0.599341	0.875	0.74	3.59743e-229	6	NFIB	Bipolar Cells II
TMEM176B	1.83094e-211	0.399143	0.722	0.54	3.66188e-208	6	TMEM176B	Bipolar Cells II
TTC9B	4.80672e-210	0.255967	0.749	0.595	9.61345e-207	6	TTC9B	Bipolar Cells II
RBP11	4.80334e-207	0.281566	0.989	0.941	9.60668e-204	6	RBP1	Bipolar Cells II
FAM126A1	3.353e-203	0.305918	0.728	0.624	6.706e-200	6	FAM126A	Bipolar Cells II
SYP3	4.3529e-190	0.265022	0.934	0.812	8.70579e-187	6	SYP	Bipolar Cells II
FAM89A1	1.04282e-180	0.456124	0.872	0.728	2.08563e-177	6	FAM89A	Bipolar Cells II
BTBD17	2.11211e-158	0.336837	0.69	0.561	4.22421e-155	6	BTBD17	Bipolar Cells II
ZFHX41	6.61388e-153	0.292668	0.888	0.73	1.32278e-149	6	ZFHX4	Bipolar Cells II
SOX11	4.63198e-149	0.262126	0.933	0.856	9.26397e-146	6	SOX11	Bipolar Cells II
WFDC12	1.2658e-148	0.316562	0.736	0.627	2.5316e-145	6	WFDC1	Bipolar Cells II
SELENOW	4.55045e-144	0.256101	0.976	0.934	9.1009e-141	6	SELENOW	Bipolar Cells II
TTR1	3.67341e-127	0.816748	0.718	0.582	7.34682e-124	6	TTR	Bipolar Cells II
TRNP1	6.09958e-122	0.415887	0.699	0.596	1.21992e-118	6	TRNP1	Bipolar Cells II
FABP74	6.84129e-111	0.596097	0.96	0.928	1.36826e-107	6	FABP7	Bipolar Cells II
C11orf961	9.85765e-97	0.329082	0.756	0.675	1.97153e-93	6	C11orf96	Bipolar Cells II
NRL2	0	1.61335	1	0.858	0	7	NRL	Rods II
PDC3	0	1.56525	1	0.833	0	7	PDC	Rods II
NEUROD13	0	1.26402	0.994	0.808	0	7	NEUROD1	Rods II
ROM11	0	1.2185	0.983	0.769	0	7	ROM1	Rods II
TP53INP22	0	1.17802	0.966	0.748	0	7	TP53INP2	Rods II
SLC38A53	0	1.14929	0.953	0.702	0	7	SLC38A5	Rods II
NR2E31	0	1.05635	0.941	0.659	0	7	NR2E3	Rods II
GNAT11	0	1.01484	0.947	0.646	0	7	GNAT1	Rods II
MYO9A1	0	0.985893	0.94	0.687	0	7	MYO9A	Rods II
CABP51	0	0.9635	0.929	0.673	0	7	CABP5	Rods II
1943-09-01	0	0.912231	0.983	0.777	0	7	2004-09-01	Rods II
SAMD111	0	0.885291	0.906	0.754	0	7	SAMD11	Rods II
GNB33	0	0.874044	0.999	0.849	0	7	GNB3	Rods II
RP11	0	0.820367	0.916	0.636	0	7	RP1	Rods II
FAM161A1	0	0.817282	0.934	0.762	0	7	FAM161A	Rods II
IMPG22	0	0.816276	0.936	0.666	0	7	IMPG2	Rods II
RBP31	0	0.812751	0.945	0.666	0	7	RBP3	Rods II
PIK3R13	0	0.805018	0.953	0.842	0	7	PIK3R1	Rods II
UNC1192	0	0.783356	0.984	0.848	0	7	UNC119	Rods II
AMER23	0	0.782662	0.957	0.798	0	7	AMER2	Rods II
HMGN22	0	0.782522	0.994	0.955	0	7	HMGN2	Rods II
HIST1H1C2	0	0.764887	0.943	0.827	0	7	HIST1H1C	Rods II
GNGT11	0	0.758538	0.86	0.595	0	7	GNGT1	Rods II
TUBB4B2	0	0.751974	0.999	0.949	0	7	TUBB4B	Rods II
MRLN2	0	0.746172	0.87	0.602	0	7	MRLN	Rods II
GADD45G3	0	0.725899	0.974	0.841	0	7	GADD45G	Rods II
EPB41L21	0	0.724938	0.954	0.793	0	7	EPB41L2	Rods II
PDE6B1	0	0.702711	0.891	0.691	0	7	PDE6B	Rods II
CRX2	0	0.702617	0.969	0.774	0	7	CRX	Rods II
PRDX12	0	0.694487	0.991	0.952	0	7	PRDX1	Rods II
RAX22	0	0.692942	0.948	0.714	0	7	RAX2	Rods II
PKM2	0	0.682374	0.993	0.948	0	7	PKM	Rods II
ANKRD33B2	0	0.679612	0.925	0.71	0	7	ANKRD33B	Rods II
PTPN132	0	0.662729	0.907	0.696	0	7	PTPN13	Rods II
CDKN1C1	0	0.662617	0.926	0.816	0	7	CDKN1C	Rods II
OTX24	0	0.653895	0.984	0.803	0	7	OTX2	Rods II
MAK2	0	0.648819	0.912	0.715	0	7	MAK	Rods II
GNGT22	0	0.636744	0.95	0.75	0	7	GNGT2	Rods II
LAPTM4B2	0	0.629188	0.962	0.85	0	7	LAPTM4B	Rods II
SLC6A171	0	0.624644	0.802	0.576	0	7	SLC6A17	Rods II
AIPL12	0	0.60631	0.952	0.754	0	7	AIPL1	Rods II
MATK2	0	0.593116	0.865	0.672	0	7	MATK	Rods II
RCVRN2	0	0.589482	0.962	0.816	0	7	RCVRN	Rods II
GPR1601	0	0.551375	0.848	0.622	0	7	GPR160	Rods II
EYS2	0	0.545139	0.895	0.632	0	7	EYS	Rods II
TMEM2441	0	0.525983	0.793	0.542	0	7	TMEM244	Rods II
PCBP44	0	0.524607	0.991	0.893	0	7	PCBP4	Rods II
PRPH21	0	0.523587	0.875	0.584	0	7	PRPH2	Rods II
COBLL12	0	0.511626	0.887	0.681	0	7	COBLL1	Rods II
MGLL	0	0.505411	0.831	0.629	0	7	MGLL	Rods II
PDE6G1	0	0.482843	0.854	0.605	0	7	PDE6G	Rods II
IMPG12	0	0.455077	0.906	0.678	0	7	IMPG1	Rods II
ABCA41	0	0.447787	0.85	0.572	0	7	ABCA4	Rods II
PERP	0	0.356459	0.888	0.666	0	7	PERP	Rods II
ANXA41	0	0.286794	0.813	0.598	0	7	ANXA4	Rods II
PAG11	3.28722e-299	0.625472	0.87	0.73	6.57444e-296	7	PAG1	Rods II
PTP4A32	2.01635e-298	0.628401	0.894	0.724	4.0327e-295	7	PTP4A3	Rods II
PALMD1	3.63133e-291	0.553413	0.891	0.757	7.26266e-288	7	PALMD	Rods II
AANAT4	5.57739e-289	0.570902	0.884	0.674	1.11548e-285	7	AANAT	Rods II
MAP1LC3A2	3.57529e-287	0.671983	0.917	0.837	7.15058e-284	7	MAP1LC3A	Rods II
RTBDN2	6.59347e-284	0.351913	0.844	0.622	1.31869e-280	7	RTBDN	Rods II
STC11	1.37087e-280	0.3512	0.795	0.601	2.74174e-277	7	STC1	Rods II
SLC1A72	3.48753e-276	0.488278	0.855	0.616	6.97506e-273	7	SLC1A7	Rods II
CTBS1	8.125e-272	0.323877	0.84	0.664	1.625e-268	7	CTBS	Rods II
NEUROD43	1.41027e-270	0.599478	0.918	0.766	2.82055e-267	7	NEUROD4	Rods II
FSTL52	3.40687e-270	0.509743	0.953	0.752	6.81374e-267	7	FSTL5	Rods II
SNTG12	1.48426e-266	0.253135	0.788	0.63	2.96853e-263	7	SNTG1	Rods II
CDHR12	8.07713e-262	0.376638	0.886	0.68	1.61543e-258	7	CDHR1	Rods II
TULP12	1.64156e-255	0.504722	0.916	0.746	3.28312e-252	7	TULP1	Rods II
FAM19A42	4.18675e-253	0.402751	0.869	0.687	8.3735e-250	7	FAM19A4	Rods II
KCNH62	6.25704e-244	0.36559	0.84	0.622	1.25141e-240	7	KCNH6	Rods II
FAM57B2	8.44078e-244	0.487258	0.953	0.803	1.68816e-240	7	FAM57B	Rods II
SDC22	1.08946e-240	0.370761	0.84	0.68	2.17892e-237	7	SDC2	Rods II
C16orf742	5.38064e-239	0.463877	0.833	0.651	1.07613e-235	7	C16orf74	Rods II
CHRNA32	1.48996e-230	0.507757	0.828	0.67	2.97992e-227	7	CHRNA3	Rods II
PROM12	6.2426e-219	0.377858	0.827	0.61	1.24852e-215	7	PROM1	Rods II
SLC17A52	2.08049e-218	0.261993	0.833	0.676	4.16098e-215	7	SLC17A5	Rods II
TMEM91	3.06167e-217	0.590103	0.763	0.636	6.12335e-214	7	TMEM91	Rods II
SLC40A11	5.76025e-212	0.36792	0.783	0.638	1.15205e-208	7	SLC40A1	Rods II
ISOC11	4.02657e-210	0.541624	0.835	0.725	8.05314e-207	7	ISOC1	Rods II
IFI271	2.43283e-209	0.400266	0.807	0.62	4.86567e-206	7	IFI27	Rods II
TMSB4X1	2.33735e-208	0.364244	0.999	0.993	4.67469e-205	7	TMSB4X	Rods II
CLUL11	1.14023e-203	0.262032	0.729	0.591	2.28047e-200	7	CLUL1	Rods II
STX33	7.0673e-195	0.449471	0.902	0.746	1.41346e-191	7	STX3	Rods II
TUBA4A2	1.74838e-192	0.437371	0.879	0.706	3.49677e-189	7	TUBA4A	Rods II
PAQR42	1.47996e-191	0.340899	0.855	0.714	2.95993e-188	7	PAQR4	Rods II
PRDM13	8.13498e-191	0.486965	0.8	0.692	1.627e-187	7	PRDM1	Rods II
SYNGR1	2.30859e-189	0.394931	0.83	0.683	4.61718e-186	7	SYNGR1	Rods II
IMPDH12	9.59126e-188	0.352067	0.841	0.661	1.91825e-184	7	IMPDH1	Rods II
LLGL22	1.19857e-185	0.356557	0.817	0.674	2.39714e-182	7	LLGL2	Rods II
LMO11	6.68296e-185	0.34304	0.8	0.665	1.33659e-181	7	LMO1	Rods II
SYP4	6.98561e-178	0.412002	0.947	0.813	1.39712e-174	7	SYP	Rods II
MFGE81	2.12402e-175	0.418001	0.818	0.67	4.24804e-172	7	MFGE8	Rods II
HIST1H4C1	1.13914e-170	0.430537	0.934	0.857	2.27829e-167	7	HIST1H4C	Rods II
CNGB11	2.25595e-169	0.413174	0.776	0.644	4.5119e-166	7	CNGB1	Rods II
RXRG2	3.21426e-166	0.315364	0.842	0.705	6.42853e-163	7	RXRG	Rods II
FAM89A2	1.53077e-165	0.376153	0.879	0.73	3.06154e-162	7	FAM89A	Rods II
H2AFJ1	1.58941e-163	0.603612	0.819	0.745	3.17882e-160	7	H2AFJ	Rods II
TMEM372	6.74133e-163	0.269955	0.769	0.638	1.34827e-159	7	TMEM37	Rods II
PDLIM1	4.22319e-153	0.266404	0.724	0.63	8.44639e-150	7	PDLIM1	Rods II
ARL4D2	1.1247e-146	0.462433	0.898	0.824	2.24939e-143	7	ARL4D	Rods II
EPHA81	2.54128e-146	0.491955	0.727	0.605	5.08256e-143	7	EPHA8	Rods II
AC055733.22	7.3314e-146	0.39656	0.726	0.571	1.46628e-142	7	AC055733.2	Rods II
AKAP92	3.99832e-138	0.296027	0.969	0.907	7.99664e-135	7	AKAP9	Rods II
RREB11	4.10016e-138	0.47863	0.748	0.687	8.20033e-135	7	RREB1	Rods II
NANOS11	5.01657e-132	0.299886	0.84	0.732	1.00331e-128	7	NANOS1	Rods II
KCNK33	1.09687e-131	0.251585	0.85	0.722	2.19374e-128	7	KCNK3	Rods II
RASGEF1B1	9.20433e-131	0.341062	0.869	0.755	1.84087e-127	7	RASGEF1B	Rods II
KIF22	3.18455e-128	0.272282	0.795	0.665	6.36911e-125	7	KIF22	Rods II
EZR	4.44361e-126	0.344861	0.804	0.704	8.88722e-123	7	EZR	Rods II
GSTP12	1.76014e-125	0.307417	0.975	0.951	3.52027e-122	7	GSTP1	Rods II
SDC41	9.81408e-122	0.368237	0.754	0.652	1.96282e-118	7	SDC4	Rods II
SERPINF1	3.26694e-121	0.258383	0.844	0.715	6.53389e-118	7	SERPINF1	Rods II
HEBP21	1.1142e-117	0.427486	0.86	0.75	2.22839e-114	7	HEBP2	Rods II
AL451062.12	2.14863e-116	0.46699	0.729	0.57	4.29726e-113	7	AL451062.1	Rods II
PCNA1	3.73402e-116	0.262779	0.842	0.731	7.46803e-113	7	PCNA	Rods II
NDRG11	5.18648e-114	0.284741	0.765	0.667	1.0373e-110	7	NDRG1	Rods II
DDIT41	2.46867e-110	0.450488	0.831	0.746	4.93735e-107	7	DDIT4	Rods II
SVIP	3.59264e-109	0.45346	0.789	0.688	7.18528e-106	7	SVIP	Rods II
SGK31	4.28955e-103	0.287672	0.729	0.668	8.57909e-100	7	SGK3	Rods II
SEZ6L21	4.69639e-99	0.29932	0.926	0.821	9.39279e-96	7	SEZ6L2	Rods II
MT1X1	1.41551e-98	0.674368	0.698	0.608	2.83101e-95	7	MT1X	Rods II
CCDC1812	6.7898e-98	0.343621	0.82	0.737	1.35796e-94	7	CCDC181	Rods II
AC027031.23	3.08123e-97	0.315698	0.874	0.746	6.16247e-94	7	AC027031.2	Rods II
BSG1	1.8072e-94	0.295886	0.972	0.931	3.61441e-91	7	BSG	Rods II
SPINK41	3.01407e-86	0.287878	0.657	0.524	6.02815e-83	7	SPINK4	Rods II
ALDOC2	1.83901e-78	0.274217	0.797	0.684	3.67802e-75	7	ALDOC	Rods II
SLC16A11	1.11113e-76	0.302597	0.861	0.794	2.22227e-73	7	SLC16A1	Rods II
TPD523	3.50093e-75	0.264512	0.865	0.759	7.00186e-72	7	TPD52	Rods II
PTPRZ12	5.04393e-72	0.262284	0.845	0.786	1.00879e-68	7	PTPRZ1	Rods II
CRABP21	1.0257e-67	0.251918	0.901	0.825	2.05139e-64	7	CRABP2	Rods II
NFE2L21	1.82472e-48	0.32139	0.788	0.734	3.64944e-45	7	NFE2L2	Rods II
DPP101	0	0.294443	0.876	0.636	0	8	DPP10	Bipolar and photoreceptor cells
PCSK7	5.02104e-199	0.328734	0.385	0.667	1.00421e-195	8	PCSK7	Bipolar and photoreceptor cells
GRID21	2.87895e-108	0.279195	0.768	0.593	5.7579e-105	8	GRID2	Bipolar and photoreceptor cells
COL3A1	1.55421e-85	0.296806	0.325	0.443	3.10841e-82	8	COL3A1	Bipolar and photoreceptor cells
ACTN42	2.87904e-80	0.26244	0.625	0.801	5.75808e-77	8	ACTN4	Bipolar and photoreceptor cells
KCNH63	1.85781e-79	0.272566	0.485	0.641	3.71561e-76	8	KCNH6	Bipolar and photoreceptor cells
PPP4R41	9.48951e-71	0.2903	0.706	0.602	1.8979e-67	8	PPP4R4	Bipolar and photoreceptor cells
GRIA2	7.45121e-65	0.359968	0.764	0.631	1.49024e-61	8	GRIA2	Bipolar and photoreceptor cells
THRB1	3.69141e-50	0.693724	0.722	0.643	7.38282e-47	8	THRB	Bipolar and photoreceptor cells
TPM11	9.18554e-50	0.306335	0.665	0.804	1.83711e-46	8	TPM1	Bipolar and photoreceptor cells
SLC12A21	2.22336e-49	0.350507	0.577	0.713	4.44672e-46	8	SLC12A2	Bipolar and photoreceptor cells
PTPN133	6.22385e-43	0.2944	0.562	0.714	1.24477e-39	8	PTPN13	Bipolar and photoreceptor cells
LINC005995	8.5783e-43	0.843205	0.904	0.846	1.71566e-39	8	LINC00599	Bipolar and photoreceptor cells
CPEB41	2.54888e-42	0.261733	0.718	0.797	5.09777e-39	8	CPEB4	Bipolar and photoreceptor cells
PROM13	9.78649e-38	0.299606	0.505	0.627	1.9573e-34	8	PROM1	Bipolar and photoreceptor cells
EMC101	5.95365e-33	0.620393	0.723	0.811	1.19073e-29	8	EMC10	Bipolar and photoreceptor cells
KCNB21	7.70415e-33	0.493012	0.746	0.667	1.54083e-29	8	KCNB2	Bipolar and photoreceptor cells
SEZ6L22	2.40751e-32	0.276116	0.723	0.832	4.81502e-29	8	SEZ6L2	Bipolar and photoreceptor cells
MPP42	3.77631e-29	0.865777	0.693	0.645	7.55263e-26	8	MPP4	Bipolar and photoreceptor cells
MIAT1	1.44102e-28	0.452129	0.583	0.715	2.88204e-25	8	MIAT	Bipolar and photoreceptor cells
SYP5	1.09296e-26	0.324096	0.71	0.825	2.18591e-23	8	SYP	Bipolar and photoreceptor cells
COBLL13	1.47404e-26	0.371736	0.611	0.696	2.94809e-23	8	COBLL1	Bipolar and photoreceptor cells
SLCO3A1	2.86058e-26	0.308974	0.691	0.669	5.72115e-23	8	SLCO3A1	Bipolar and photoreceptor cells
CRYAB1	7.65536e-26	0.254798	0.473	0.575	1.53107e-22	8	CRYAB	Bipolar and photoreceptor cells
CC2D2A2	2.85724e-24	0.614496	0.779	0.714	5.71448e-21	8	CC2D2A	Bipolar and photoreceptor cells
CADPS3	4.4825e-24	0.336453	0.651	0.777	8.965e-21	8	CADPS	Bipolar and photoreceptor cells
NUDT42	1.53864e-23	0.295369	0.698	0.765	3.07728e-20	8	NUDT4	Bipolar and photoreceptor cells
RIMS22	8.29438e-23	0.43868	0.617	0.742	1.65888e-19	8	RIMS2	Bipolar and photoreceptor cells
CDHR13	5.88552e-20	0.429014	0.585	0.696	1.1771e-16	8	CDHR1	Bipolar and photoreceptor cells
FSTL53	1.65762e-16	0.427246	0.621	0.77	3.31524e-13	8	FSTL5	Bipolar and photoreceptor cells
SLC1A73	2.15303e-14	0.392265	0.565	0.632	4.30605e-11	8	SLC1A7	Bipolar and photoreceptor cells
EEF1D2	3.05181e-14	0.29459	0.8	0.864	6.10363e-11	8	EEF1D	Bipolar and photoreceptor cells
CRYBG33	6.40158e-14	0.319111	0.708	0.766	1.28032e-10	8	CRYBG3	Bipolar and photoreceptor cells
GDF11	5.92806e-13	0.258158	0.724	0.784	1.18561e-09	8	GDF11	Bipolar and photoreceptor cells
UACA1	2.00783e-12	0.268396	0.672	0.635	4.01567e-09	8	UACA	Bipolar and photoreceptor cells
RAB13	2.82963e-10	0.382649	0.601	0.691	5.65926e-07	8	RAB13	Bipolar and photoreceptor cells
TF2	3.39017e-10	0.365822	0.719	0.718	6.78034e-07	8	TF	Bipolar and photoreceptor cells
ABCA42	4.13534e-10	0.412022	0.536	0.589	8.27069e-07	8	ABCA4	Bipolar and photoreceptor cells
DST2	6.598e-10	0.7721	0.815	0.869	1.3196e-06	8	DST	Bipolar and photoreceptor cells
COL18A12	2.35367e-09	0.340859	0.725	0.671	4.70734e-06	8	COL18A1	Bipolar and photoreceptor cells
NOVA11	4.57073e-07	0.373619	0.74	0.769	0.000914147	8	NOVA1	Bipolar and photoreceptor cells
NEAT12	7.27183e-07	0.720736	0.725	0.839	0.00145437	8	NEAT1	Bipolar and photoreceptor cells
GRM61	1.91587e-05	0.351409	0.599	0.528	0.0383173	8	GRM6	Bipolar and photoreceptor cells
METRN2	0.000121702	0.464148	0.821	0.815	0.243404	8	METRN	Bipolar and photoreceptor cells
RAB3IP	0.00105548	0.285206	0.654	0.681	1	8	RAB3IP	Bipolar and photoreceptor cells
NRXN1	0.00255677	0.516624	0.708	0.717	1	8	NRXN1	Bipolar and photoreceptor cells
GPX31	0.00370015	0.266132	0.71	0.734	1	8	GPX3	Bipolar and photoreceptor cells
SCG31	0.00537113	0.408638	0.759	0.801	1	8	SCG3	Bipolar and photoreceptor cells
ARMC91	0.00541813	0.252418	0.656	0.662	1	8	ARMC9	Bipolar and photoreceptor cells
NPVF1	0.00669736	0.267417	0.587	0.599	1	8	NPVF	Bipolar and photoreceptor cells
GAP43	0	1.49612	0.911	0.707	0	9	GAP43	Retinal ganglion cells I
STMN2	0	1.46674	0.946	0.714	0	9	STMN2	Retinal ganglion cells I
HOXB51	0	1.40544	0.922	0.677	0	9	HOXB5	Retinal ganglion cells I
CRABP12	0	1.27308	0.993	0.913	0	9	CRABP1	Retinal ganglion cells I
SOX111	0	1.23336	0.982	0.855	0	9	SOX11	Retinal ganglion cells I
TUBA1A1	0	1.23265	1	0.971	0	9	TUBA1A	Retinal ganglion cells I
RTN1	0	1.23064	0.937	0.64	0	9	RTN1	Retinal ganglion cells I
HOXB81	0	1.17597	0.914	0.673	0	9	HOXB8	Retinal ganglion cells I
BASP1	0	1.16953	0.998	0.917	0	9	BASP1	Retinal ganglion cells I
TUBB2A	0	1.16222	0.955	0.805	0	9	TUBB2A	Retinal ganglion cells I
STMN42	0	1.10099	0.954	0.699	0	9	STMN4	Retinal ganglion cells I
SYT4	0	1.06519	0.891	0.72	0	9	SYT4	Retinal ganglion cells I
NOVA12	0	0.973832	0.915	0.761	0	9	NOVA1	Retinal ganglion cells I
UCHL1	0	0.942181	0.978	0.866	0	9	UCHL1	Retinal ganglion cells I
PCSK1N	0	0.933585	0.982	0.901	0	9	PCSK1N	Retinal ganglion cells I
HOXB61	0	0.933338	0.911	0.647	0	9	HOXB6	Retinal ganglion cells I
MIAT2	0	0.908875	0.941	0.697	0	9	MIAT	Retinal ganglion cells I
NSG1	0	0.897226	0.889	0.665	0	9	NSG1	Retinal ganglion cells I
ELAVL4	0	0.887663	0.863	0.533	0	9	ELAVL4	Retinal ganglion cells I
TMSB101	0	0.884697	0.999	0.974	0	9	TMSB10	Retinal ganglion cells I
DCX	0	0.881169	0.921	0.68	0	9	DCX	Retinal ganglion cells I
NNAT1	0	0.87818	0.948	0.822	0	9	NNAT	Retinal ganglion cells I
HOXB72	0	0.878073	0.844	0.66	0	9	HOXB7	Retinal ganglion cells I
CBLN1	0	0.870952	0.792	0.61	0	9	CBLN1	Retinal ganglion cells I
RBFOX2	0	0.825349	0.931	0.719	0	9	RBFOX2	Retinal ganglion cells I
ATP1B1	0	0.818851	0.952	0.826	0	9	ATP1B1	Retinal ganglion cells I
ENC1	0	0.816927	0.845	0.695	0	9	ENC1	Retinal ganglion cells I
GNG3	0	0.782391	0.903	0.674	0	9	GNG3	Retinal ganglion cells I
TMSB15A	0	0.781261	0.92	0.735	0	9	TMSB15A	Retinal ganglion cells I
ELAVL3	0	0.775643	0.899	0.693	0	9	ELAVL3	Retinal ganglion cells I
CELF4	0	0.755967	0.956	0.784	0	9	CELF4	Retinal ganglion cells I
SSTR23	0	0.7343	0.828	0.678	0	9	SSTR2	Retinal ganglion cells I
NSG2	0	0.70876	0.895	0.658	0	9	NSG2	Retinal ganglion cells I
ELAVL2	0	0.694371	0.857	0.607	0	9	ELAVL2	Retinal ganglion cells I
CD242	0	0.684363	0.955	0.777	0	9	CD24	Retinal ganglion cells I
TMSB4X2	0	0.682423	1	0.993	0	9	TMSB4X	Retinal ganglion cells I
MAP1B1	0	0.674716	0.995	0.946	0	9	MAP1B	Retinal ganglion cells I
LY6H	0	0.669376	0.889	0.667	0	9	LY6H	Retinal ganglion cells I
TTC9B1	0	0.668963	0.832	0.594	0	9	TTC9B	Retinal ganglion cells I
LINC02381	0	0.648948	0.805	0.68	0	9	LINC02381	Retinal ganglion cells I
DNER1	0	0.648799	0.876	0.692	0	9	DNER	Retinal ganglion cells I
HOXB21	0	0.635832	0.9	0.695	0	9	HOXB2	Retinal ganglion cells I
APP2	0	0.621337	0.953	0.79	0	9	APP	Retinal ganglion cells I
SLC17A6	0	0.616733	0.789	0.438	0	9	SLC17A6	Retinal ganglion cells I
CABP7	0	0.615648	0.797	0.638	0	9	CABP7	Retinal ganglion cells I
NPTX2	0	0.585523	0.764	0.473	0	9	NPTX2	Retinal ganglion cells I
NRXN11	0	0.571818	0.918	0.707	0	9	NRXN1	Retinal ganglion cells I
ATP1B31	0	0.570887	0.906	0.756	0	9	ATP1B3	Retinal ganglion cells I
TAGLN32	0	0.554901	0.961	0.833	0	9	TAGLN3	Retinal ganglion cells I
HOXB4	0	0.511828	0.796	0.611	0	9	HOXB4	Retinal ganglion cells I
RBFOX3	0	0.510888	0.816	0.608	0	9	RBFOX3	Retinal ganglion cells I
SOCS2	0	0.510726	0.837	0.61	0	9	SOCS2	Retinal ganglion cells I
NHLH2	0	0.510699	0.789	0.505	0	9	NHLH2	Retinal ganglion cells I
MYT1L	0	0.490113	0.83	0.581	0	9	MYT1L	Retinal ganglion cells I
KHDRBS32	0	0.456534	0.871	0.698	0	9	KHDRBS3	Retinal ganglion cells I
AC007614.1	0	0.456095	0.747	0.599	0	9	AC007614.1	Retinal ganglion cells I
AKR1C1	0	0.439138	0.826	0.692	0	9	AKR1C1	Retinal ganglion cells I
EBF1	0	0.418234	0.786	0.499	0	9	EBF1	Retinal ganglion cells I
SCG2	0	0.382282	0.784	0.577	0	9	SCG2	Retinal ganglion cells I
RCAN2	0	0.373832	0.827	0.645	0	9	RCAN2	Retinal ganglion cells I
EFNA5	0	0.367164	0.841	0.689	0	9	EFNA5	Retinal ganglion cells I
TMEFF2	0	0.362004	0.79	0.543	0	9	TMEFF2	Retinal ganglion cells I
RALYL	0	0.343406	0.825	0.499	0	9	RALYL	Retinal ganglion cells I
MGAT4C	0	0.321936	0.807	0.568	0	9	MGAT4C	Retinal ganglion cells I
NEFM	0	0.321783	0.815	0.589	0	9	NEFM	Retinal ganglion cells I
DPF1	0	0.314916	0.816	0.63	0	9	DPF1	Retinal ganglion cells I
MAB21L2	0	0.307657	0.834	0.643	0	9	MAB21L2	Retinal ganglion cells I
ERBB41	0	0.306596	0.801	0.599	0	9	ERBB4	Retinal ganglion cells I
POU2F2	0	0.281264	0.823	0.595	0	9	POU2F2	Retinal ganglion cells I
EBF3	0	0.253748	0.739	0.438	0	9	EBF3	Retinal ganglion cells I
TXN	8.05014e-305	0.534893	0.95	0.856	1.61003e-301	9	TXN	Retinal ganglion cells I
PIP4P2	1.72383e-297	0.286537	0.791	0.578	3.44766e-294	9	PIP4P2	Retinal ganglion cells I
CAMK2N2	3.16183e-296	0.493227	0.781	0.644	6.32367e-293	9	CAMK2N2	Retinal ganglion cells I
GNG8	4.50534e-283	0.366855	0.721	0.595	9.01068e-280	9	GNG8	Retinal ganglion cells I
ADCYAP1	4.27112e-282	0.344945	0.671	0.405	8.54225e-279	9	ADCYAP1	Retinal ganglion cells I
TSHZ2	1.172e-272	0.535501	0.801	0.657	2.344e-269	9	TSHZ2	Retinal ganglion cells I
PPP1R1A	1.42611e-268	0.462497	0.77	0.629	2.85222e-265	9	PPP1R1A	Retinal ganglion cells I
LSAMP	7.64029e-267	0.429509	0.833	0.708	1.52806e-263	9	LSAMP	Retinal ganglion cells I
RND3	1.17677e-258	0.313137	0.874	0.698	2.35355e-255	9	RND3	Retinal ganglion cells I
RAB3B	3.22982e-255	0.265565	0.849	0.68	6.45963e-252	9	RAB3B	Retinal ganglion cells I
SCRT2	7.91078e-249	0.276398	0.747	0.578	1.58216e-245	9	SCRT2	Retinal ganglion cells I
AP1S2	2.28294e-246	0.46526	0.911	0.788	4.56588e-243	9	AP1S2	Retinal ganglion cells I
NEUROD2	1.93318e-242	0.558645	0.727	0.608	3.86636e-239	9	NEUROD2	Retinal ganglion cells I
NCAM2	8.49031e-239	0.285193	0.727	0.562	1.69806e-235	9	NCAM2	Retinal ganglion cells I
LINC004612	8.64855e-239	0.385447	0.917	0.732	1.72971e-235	9	LINC00461	Retinal ganglion cells I
CALY	2.36289e-235	0.425716	0.808	0.631	4.72578e-232	9	CALY	Retinal ganglion cells I
SCG5	1.00669e-234	0.409263	0.795	0.645	2.01339e-231	9	SCG5	Retinal ganglion cells I
DOK51	3.4786e-227	0.45501	0.775	0.618	6.95719e-224	9	DOK5	Retinal ganglion cells I
BEX12	8.79366e-227	0.37718	0.983	0.925	1.75873e-223	9	BEX1	Retinal ganglion cells I
KLHL353	5.59864e-220	0.709319	0.776	0.641	1.11973e-216	9	KLHL35	Retinal ganglion cells I
MAPT2	1.34643e-209	0.415959	0.857	0.715	2.69287e-206	9	MAPT	Retinal ganglion cells I
SERPINI11	2.38611e-209	0.562731	0.766	0.69	4.77223e-206	9	SERPINI1	Retinal ganglion cells I
EEF1A22	7.91384e-208	0.515425	0.817	0.699	1.58277e-204	9	EEF1A2	Retinal ganglion cells I
TMEM176B1	1.28451e-200	0.44679	0.738	0.543	2.56901e-197	9	TMEM176B	Retinal ganglion cells I
RBP12	3.67625e-197	0.506225	0.984	0.942	7.3525e-194	9	RBP1	Retinal ganglion cells I
CNTN2	3.04269e-191	0.708704	0.687	0.617	6.08538e-188	9	CNTN2	Retinal ganglion cells I
GRIA21	3.93351e-191	0.431222	0.756	0.631	7.86702e-188	9	GRIA2	Retinal ganglion cells I
NHLH1	5.77718e-187	0.381618	0.788	0.662	1.15544e-183	9	NHLH1	Retinal ganglion cells I
IGFBP51	4.20704e-186	1.07774	0.815	0.679	8.41409e-183	9	IGFBP5	Retinal ganglion cells I
ROBO3	8.93127e-186	0.41643	0.714	0.588	1.78625e-182	9	ROBO3	Retinal ganglion cells I
PEG101	1.35845e-181	0.632272	0.908	0.828	2.7169e-178	9	PEG10	Retinal ganglion cells I
ID2	2.54063e-171	0.527055	0.8	0.741	5.08125e-168	9	ID2	Retinal ganglion cells I
LHX1	7.47827e-170	0.31235	0.773	0.648	1.49565e-166	9	LHX1	Retinal ganglion cells I
VEGFA	3.44767e-164	0.398894	0.863	0.717	6.89535e-161	9	VEGFA	Retinal ganglion cells I
AC004540.23	5.93528e-162	0.321923	0.834	0.732	1.18706e-158	9	AC004540.2	Retinal ganglion cells I
VGF	3.70185e-153	0.292664	0.643	0.473	7.40369e-150	9	VGF	Retinal ganglion cells I
GADD45A2	4.21152e-149	0.735711	0.864	0.818	8.42305e-146	9	GADD45A	Retinal ganglion cells I
SNCA	1.68791e-148	0.363329	0.773	0.643	3.37582e-145	9	SNCA	Retinal ganglion cells I
PRPH	1.79365e-144	0.382247	0.614	0.46	3.58731e-141	9	PRPH	Retinal ganglion cells I
PCDH81	5.37895e-141	0.262197	0.752	0.626	1.07579e-137	9	PCDH8	Retinal ganglion cells I
VSTM2L	4.54817e-139	0.29311	0.713	0.655	9.09635e-136	9	VSTM2L	Retinal ganglion cells I
HOXC4	1.89758e-137	0.279895	0.653	0.598	3.79517e-134	9	HOXC4	Retinal ganglion cells I
CARHSP1	2.49957e-137	0.288777	0.784	0.682	4.99913e-134	9	CARHSP1	Retinal ganglion cells I
NFIB2	1.07181e-121	0.445339	0.846	0.744	2.14363e-118	9	NFIB	Retinal ganglion cells I
FOXP1	4.06113e-121	0.391984	0.784	0.71	8.12225e-118	9	FOXP1	Retinal ganglion cells I
ENHO	9.16334e-121	0.263165	0.711	0.65	1.83267e-117	9	ENHO	Retinal ganglion cells I
OLFM11	6.59657e-119	0.344401	0.785	0.701	1.31931e-115	9	OLFM1	Retinal ganglion cells I
NPPA	7.83608e-112	0.385342	0.592	0.41	1.56722e-108	9	NPPA	Retinal ganglion cells I
NFIA1	8.1217e-107	0.404163	0.727	0.67	1.62434e-103	9	NFIA	Retinal ganglion cells I
PCDH91	1.27593e-69	0.313716	0.795	0.764	2.55186e-66	9	PCDH9	Retinal ganglion cells I
DLK1	1.15365e-67	0.372857	0.578	0.516	2.30729e-64	9	DLK1	Retinal ganglion cells I
TMEM176A	6.40003e-66	0.395709	0.614	0.54	1.28001e-62	9	TMEM176A	Retinal ganglion cells I
RASD1	6.7879e-38	0.343119	0.722	0.675	1.35758e-34	9	RASD1	Retinal ganglion cells I
RGS163	7.07146e-35	0.39964	0.866	0.792	1.41429e-31	9	RGS16	Retinal ganglion cells I
MAFB	7.13425e-07	0.2822	0.588	0.622	0.00142685	9	MAFB	Retinal ganglion cells I
STMN21	0	1.8873	0.996	0.712	0	10	STMN2	Amacrine cells I
PAX6	0	1.71091	0.993	0.787	0	10	PAX6	Amacrine cells I
MEIS2	0	1.62427	0.918	0.763	0	10	MEIS2	Amacrine cells I
PARD3	0	1.51196	0.894	0.682	0	10	PARD3	Amacrine cells I
RND31	0	1.46144	0.944	0.695	0	10	RND3	Amacrine cells I
ZFHX31	0	1.39673	0.957	0.745	0	10	ZFHX3	Amacrine cells I
NRXN12	0	1.37331	0.95	0.706	0	10	NRXN1	Amacrine cells I
ELAVL31	0	1.25958	0.951	0.692	0	10	ELAVL3	Amacrine cells I
MAB21L21	0	1.25063	0.896	0.641	0	10	MAB21L2	Amacrine cells I
PCP41	0	1.24542	0.892	0.635	0	10	PCP4	Amacrine cells I
TUBB2A1	0	1.22073	0.98	0.805	0	10	TUBB2A	Amacrine cells I
GRIA4	0	1.20814	0.921	0.599	0	10	GRIA4	Amacrine cells I
ZNF385D	0	1.19685	0.937	0.683	0	10	ZNF385D	Amacrine cells I
RTN11	0	1.18031	0.937	0.641	0	10	RTN1	Amacrine cells I
NSG11	0	1.14771	0.957	0.662	0	10	NSG1	Amacrine cells I
LY6H1	0	1.13019	0.947	0.665	0	10	LY6H	Amacrine cells I
ELP4	0	1.0929	0.886	0.725	0	10	ELP4	Amacrine cells I
ZNF503	0	1.09137	0.89	0.673	0	10	ZNF503	Amacrine cells I
BASP11	0	1.08913	0.995	0.918	0	10	BASP1	Amacrine cells I
LHX9	0	1.08098	0.893	0.594	0	10	LHX9	Amacrine cells I
CRIM1	0	1.07006	0.865	0.648	0	10	CRIM1	Amacrine cells I
PCDH7	0	1.06013	0.888	0.637	0	10	PCDH7	Amacrine cells I
PCDH92	0	1.05776	0.939	0.758	0	10	PCDH9	Amacrine cells I
CRABP13	0	1.03934	0.996	0.913	0	10	CRABP1	Amacrine cells I
DCX1	0	1.02055	0.931	0.681	0	10	DCX	Amacrine cells I
NSG21	0	1.0133	0.931	0.657	0	10	NSG2	Amacrine cells I
RBFOX21	0	0.994992	0.9	0.721	0	10	RBFOX2	Amacrine cells I
ZFHX42	0	0.986093	0.924	0.731	0	10	ZFHX4	Amacrine cells I
CD243	0	0.931704	0.972	0.777	0	10	CD24	Amacrine cells I
NNAT2	0	0.931392	0.969	0.822	0	10	NNAT	Amacrine cells I
TMSB102	0	0.922727	1	0.974	0	10	TMSB10	Amacrine cells I
GNG31	0	0.916148	0.924	0.674	0	10	GNG3	Amacrine cells I
AC009414.2	0	0.914207	0.891	0.64	0	10	AC009414.2	Amacrine cells I
CELF41	0	0.912998	0.939	0.785	0	10	CELF4	Amacrine cells I
AP1S21	0	0.900711	0.92	0.788	0	10	AP1S2	Amacrine cells I
NOVA13	0	0.896309	0.942	0.76	0	10	NOVA1	Amacrine cells I
TLE4	0	0.89471	0.874	0.706	0	10	TLE4	Amacrine cells I
FAT3	0	0.877456	0.887	0.654	0	10	FAT3	Amacrine cells I
TFAP2A	0	0.873807	0.873	0.552	0	10	TFAP2A	Amacrine cells I
DCBLD21	0	0.864291	0.909	0.764	0	10	DCBLD2	Amacrine cells I
PCSK1N1	0	0.845084	0.974	0.902	0	10	PCSK1N	Amacrine cells I
GRIA22	0	0.841748	0.916	0.624	0	10	GRIA2	Amacrine cells I
STMN43	0	0.840267	0.942	0.7	0	10	STMN4	Amacrine cells I
SCG51	0	0.82897	0.906	0.641	0	10	SCG5	Amacrine cells I
LSAMP1	0	0.780341	0.905	0.705	0	10	LSAMP	Amacrine cells I
TUBA1A2	0	0.77745	1	0.971	0	10	TUBA1A	Amacrine cells I
EFNA51	0	0.774043	0.863	0.689	0	10	EFNA5	Amacrine cells I
SCRT21	0	0.757185	0.843	0.574	0	10	SCRT2	Amacrine cells I
TTC9B2	0	0.754397	0.853	0.593	0	10	TTC9B	Amacrine cells I
PCDH17	0	0.752951	0.905	0.677	0	10	PCDH17	Amacrine cells I
PRDM131	0	0.752932	0.871	0.543	0	10	PRDM13	Amacrine cells I
RUNX1T1	0	0.732797	0.901	0.698	0	10	RUNX1T1	Amacrine cells I
UCHL11	0	0.730525	0.963	0.867	0	10	UCHL1	Amacrine cells I
BARHL2	0	0.711433	0.796	0.546	0	10	BARHL2	Amacrine cells I
ELMOD1	0	0.699879	0.866	0.536	0	10	ELMOD1	Amacrine cells I
MAPT3	0	0.688271	0.875	0.715	0	10	MAPT	Amacrine cells I
NETO2	0	0.686125	0.851	0.562	0	10	NETO2	Amacrine cells I
EDIL3	0	0.681771	0.912	0.666	0	10	EDIL3	Amacrine cells I
GAP431	0	0.658568	0.883	0.709	0	10	GAP43	Amacrine cells I
GAD2	0	0.657034	0.817	0.494	0	10	GAD2	Amacrine cells I
DPF11	0	0.642166	0.841	0.629	0	10	DPF1	Amacrine cells I
VWC2	0	0.635929	0.859	0.588	0	10	VWC2	Amacrine cells I
LRRN3	0	0.628777	0.884	0.637	0	10	LRRN3	Amacrine cells I
POU2F21	0	0.627888	0.834	0.596	0	10	POU2F2	Amacrine cells I
MYT1L1	0	0.626708	0.875	0.58	0	10	MYT1L	Amacrine cells I
LRRTM3	0	0.616359	0.85	0.612	0	10	LRRTM3	Amacrine cells I
SPOCK1	0	0.611975	0.881	0.628	0	10	SPOCK1	Amacrine cells I
SLC32A1	0	0.549722	0.819	0.506	0	10	SLC32A1	Amacrine cells I
ENHO1	0	0.539691	0.837	0.645	0	10	ENHO	Amacrine cells I
ID21	0	0.520224	0.899	0.737	0	10	ID2	Amacrine cells I
CAMK2N21	0	0.510182	0.804	0.643	0	10	CAMK2N2	Amacrine cells I
RALYL1	0	0.475847	0.863	0.498	0	10	RALYL	Amacrine cells I
CPNE8	0	0.466619	0.874	0.529	0	10	CPNE8	Amacrine cells I
CALB2	0	0.464228	0.745	0.584	0	10	CALB2	Amacrine cells I
ZNF804A1	0	0.420758	0.872	0.668	0	10	ZNF804A	Amacrine cells I
TNNI1	0	0.390717	0.727	0.422	0	10	TNNI1	Amacrine cells I
TBX3	0	0.388993	0.787	0.525	0	10	TBX3	Amacrine cells I
NHLH21	0	0.353789	0.808	0.505	0	10	NHLH2	Amacrine cells I
TENM2	0	0.353546	0.783	0.603	0	10	TENM2	Amacrine cells I
GAD1	0	0.349741	0.753	0.501	0	10	GAD1	Amacrine cells I
AL512380.1	0	0.32324	0.854	0.539	0	10	AL512380.1	Amacrine cells I
MGAT4C1	0	0.264629	0.811	0.568	0	10	MGAT4C	Amacrine cells I
UTRN	0	0.262019	0.86	0.561	0	10	UTRN	Amacrine cells I
ALCAM	0	0.260477	0.792	0.54	0	10	ALCAM	Amacrine cells I
SMC2	3.16285e-306	0.509535	0.861	0.721	6.32569e-303	10	SMC2	Amacrine cells I
TAGLN33	4.21509e-305	0.576908	0.959	0.834	8.43018e-302	10	TAGLN3	Amacrine cells I
SNCA1	1.32387e-294	0.550062	0.819	0.641	2.64774e-291	10	SNCA	Amacrine cells I
KLHL5	6.2838e-294	0.563431	0.765	0.62	1.25676e-290	10	KLHL5	Amacrine cells I
SH3BP51	3.43403e-293	0.429764	0.835	0.664	6.86805e-290	10	SH3BP5	Amacrine cells I
ATP1B11	4.00407e-290	0.697409	0.948	0.827	8.00814e-287	10	ATP1B1	Amacrine cells I
PCP4L11	5.58222e-285	0.587734	0.734	0.499	1.11644e-281	10	PCP4L1	Amacrine cells I
CDH61	1.45107e-255	0.498721	0.795	0.68	2.90214e-252	10	CDH6	Amacrine cells I
RAB3B1	2.5393e-251	0.384627	0.863	0.68	5.0786e-248	10	RAB3B	Amacrine cells I
TMSB15A1	7.73095e-228	0.638385	0.852	0.738	1.54619e-224	10	TMSB15A	Amacrine cells I
CITED2	1.87189e-219	0.67426	0.82	0.744	3.74378e-216	10	CITED2	Amacrine cells I
LHX21	1.96855e-219	0.711462	0.869	0.754	3.9371e-216	10	LHX2	Amacrine cells I
ACKR3	6.4112e-212	0.325196	0.768	0.637	1.28224e-208	10	ACKR3	Amacrine cells I
KISS1R	7.36848e-197	0.378959	0.705	0.528	1.4737e-193	10	KISS1R	Amacrine cells I
AKR1C2	4.23035e-195	0.300651	0.716	0.606	8.4607e-192	10	AKR1C2	Amacrine cells I
DAAM1	3.57436e-194	0.552797	0.967	0.899	7.14873e-191	10	DAAM1	Amacrine cells I
MGARP1	1.53452e-192	0.524451	0.864	0.733	3.06903e-189	10	MGARP	Amacrine cells I
KHDRBS33	9.63446e-187	0.352861	0.839	0.7	1.92689e-183	10	KHDRBS3	Amacrine cells I
TACC3	2.90153e-183	0.443133	0.706	0.613	5.80305e-180	10	TACC3	Amacrine cells I
MIAT3	2.78748e-177	0.382604	0.869	0.701	5.57495e-174	10	MIAT	Amacrine cells I
BEX13	6.4969e-167	0.343853	0.965	0.926	1.29938e-163	10	BEX1	Amacrine cells I
SYT41	6.68408e-146	0.478123	0.849	0.722	1.33682e-142	10	SYT4	Amacrine cells I
RGS2	1.7133e-143	0.298293	0.765	0.65	3.4266e-140	10	RGS2	Amacrine cells I
DPYSL31	6.62105e-137	0.288286	0.883	0.716	1.32421e-133	10	DPYSL3	Amacrine cells I
HLA-B	2.03322e-136	0.258177	0.828	0.623	4.06644e-133	10	HLA-B	Amacrine cells I
APC2	2.00164e-133	0.310564	0.889	0.756	4.00328e-130	10	APC	Amacrine cells I
AC027031.24	6.4271e-131	0.507319	0.828	0.749	1.28542e-127	10	AC027031.2	Amacrine cells I
PDGFRA	1.432e-128	0.550589	0.656	0.591	2.86401e-125	10	PDGFRA	Amacrine cells I
IGFBP22	7.24198e-124	0.255737	0.96	0.861	1.4484e-120	10	IGFBP2	Amacrine cells I
RASGEF1B2	1.26331e-118	0.470644	0.83	0.758	2.52661e-115	10	RASGEF1B	Amacrine cells I
PPP1R1A1	1.16405e-117	0.39364	0.718	0.632	2.3281e-114	10	PPP1R1A	Amacrine cells I
CARHSP11	1.30796e-112	0.275315	0.811	0.681	2.61593e-109	10	CARHSP1	Amacrine cells I
SORBS2	3.1822e-108	0.31224	0.885	0.79	6.36439e-105	10	SORBS2	Amacrine cells I
TSC22D1	3.38732e-106	0.384482	0.956	0.89	6.77464e-103	10	TSC22D1	Amacrine cells I
ELAVL21	7.10203e-97	0.310308	0.679	0.616	1.42041e-93	10	ELAVL2	Amacrine cells I
AKR1C11	2.24604e-96	0.331405	0.707	0.698	4.49208e-93	10	AKR1C1	Amacrine cells I
SPINK6	1.57555e-95	0.34962	0.602	0.48	3.15111e-92	10	SPINK6	Amacrine cells I
EEF1A23	1.41207e-91	0.39834	0.758	0.703	2.82414e-88	10	EEF1A2	Amacrine cells I
VEGFA1	3.6826e-88	0.456418	0.81	0.72	7.3652e-85	10	VEGFA	Amacrine cells I
ENO12	2.15862e-86	0.250232	0.956	0.929	4.31724e-83	10	ENO1	Amacrine cells I
BNIP31	2.33357e-86	0.390225	0.902	0.857	4.66714e-83	10	BNIP3	Amacrine cells I
ARL4A	2.08185e-77	0.299031	0.804	0.742	4.1637e-74	10	ARL4A	Amacrine cells I
SPINT21	4.386e-67	0.32465	0.801	0.707	8.77201e-64	10	SPINT2	Amacrine cells I
TAC1	2.40226e-64	0.587755	0.585	0.498	4.80452e-61	10	TAC1	Amacrine cells I
ARF41	2.56365e-60	0.329778	0.864	0.775	5.1273e-57	10	ARF4	Amacrine cells I
TMEM132A1	7.21521e-60	0.255259	0.888	0.825	1.44304e-56	10	TMEM132A	Amacrine cells I
LMO41	9.61697e-52	0.265104	0.894	0.816	1.92339e-48	10	LMO4	Amacrine cells I
NR2F2	7.83e-48	0.320993	0.728	0.656	1.566e-44	10	NR2F2	Amacrine cells I
SST	6.92331e-41	0.293251	0.639	0.545	1.38466e-37	10	SST	Amacrine cells I
FOXP11	3.04945e-15	0.256144	0.748	0.712	6.09889e-12	10	FOXP1	Amacrine cells I
PDE6H1	0	2.58449	1	0.849	0	11	PDE6H	Cones II
GUCA1A1	0	2.30413	1	0.711	0	11	GUCA1A	Cones II
ARR31	0	2.0192	0.989	0.586	0	11	ARR3	Cones II
MYL41	0	1.87598	0.998	0.629	0	11	MYL4	Cones II
GUK11	0	1.75434	1	0.936	0	11	GUK1	Cones II
RRAD1	0	1.66061	0.992	0.767	0	11	RRAD	Cones II
GUCA1C1	0	1.52702	0.976	0.527	0	11	GUCA1C	Cones II
KCNV22	0	1.4754	0.999	0.737	0	11	KCNV2	Cones II
CPLX42	0	1.38055	0.999	0.701	0	11	CPLX4	Cones II
GNGT23	0	1.3587	0.999	0.75	0	11	GNGT2	Cones II
GUCA1B1	0	1.35737	0.975	0.574	0	11	GUCA1B	Cones II
PLD41	0	1.29462	0.964	0.583	0	11	PLD4	Cones II
PLEKHB12	0	1.28973	0.993	0.695	0	11	PLEKHB1	Cones II
RCVRN3	0	1.24751	0.999	0.816	0	11	RCVRN	Cones II
GNB34	0	1.22357	1	0.85	0	11	GNB3	Cones II
MPP43	0	1.14074	0.993	0.631	0	11	MPP4	Cones II
NANOS12	0	1.1246	0.984	0.726	0	11	NANOS1	Cones II
UNC1193	0	1.10551	1	0.848	0	11	UNC119	Cones II
FAM57B3	0	1.09649	0.999	0.802	0	11	FAM57B	Cones II
CHCHD102	0	1.08271	0.975	0.753	0	11	CHCHD10	Cones II
DPYSL32	0	1.07154	0.992	0.711	0	11	DPYSL3	Cones II
AIPL13	0	1.06247	1	0.753	0	11	AIPL1	Cones II
RTBDN3	0	1.05843	0.945	0.619	0	11	RTBDN	Cones II
PRCD2	0	1.05563	0.982	0.748	0	11	PRCD	Cones II
NME11	0	1.04421	0.998	0.852	0	11	NME1	Cones II
TULP13	0	1.03001	0.996	0.744	0	11	TULP1	Cones II
AC023905.11	0	1.00799	0.933	0.497	0	11	AC023905.1	Cones II
HES61	0	0.997442	0.997	0.828	0	11	HES6	Cones II
SCG32	0	0.972795	0.996	0.79	0	11	SCG3	Cones II
RS12	0	0.969549	0.965	0.58	0	11	RS1	Cones II
XRCC41	0	0.967282	0.942	0.646	0	11	XRCC4	Cones II
COTL11	0	0.955294	0.984	0.762	0	11	COTL1	Cones II
IMPG23	0	0.947661	0.988	0.666	0	11	IMPG2	Cones II
THRB2	0	0.911112	0.968	0.632	0	11	THRB	Cones II
GNAT21	0	0.882792	0.943	0.572	0	11	GNAT2	Cones II
PPP2R2B2	0	0.868827	0.964	0.654	0	11	PPP2R2B	Cones II
RXRG3	0	0.862264	0.98	0.7	0	11	RXRG	Cones II
UQCC22	0	0.860021	0.99	0.817	0	11	UQCC2	Cones II
1944-09-01	0	0.852255	0.995	0.778	0	11	2004-09-01	Cones II
AKAP93	0	0.842922	0.999	0.906	0	11	AKAP9	Cones II
OLFM12	0	0.834855	0.964	0.693	0	11	OLFM1	Cones II
TUBA4A3	0	0.826463	0.982	0.702	0	11	TUBA4A	Cones II
FAM107A2	0	0.817352	0.954	0.651	0	11	FAM107A	Cones II
LBH2	0	0.804015	0.985	0.759	0	11	LBH	Cones II
PEX5L1	0	0.79561	0.95	0.616	0	11	PEX5L	Cones II
IMPG13	0	0.786004	0.95	0.677	0	11	IMPG1	Cones II
PCP42	0	0.785261	0.918	0.634	0	11	PCP4	Cones II
UBAP1L2	0	0.771696	0.954	0.633	0	11	UBAP1L	Cones II
KCNB22	0	0.763616	0.957	0.657	0	11	KCNB2	Cones II
FSTL54	0	0.760088	0.992	0.752	0	11	FSTL5	Cones II
LGALSL2	0	0.756863	0.951	0.706	0	11	LGALSL	Cones II
CRX3	0	0.741688	0.997	0.774	0	11	CRX	Cones II
PRDX62	0	0.74068	0.991	0.812	0	11	PRDX6	Cones II
C16orf743	0	0.725242	0.927	0.648	0	11	C16orf74	Cones II
CKB2	0	0.724317	1	0.994	0	11	CKB	Cones II
CC2D2A3	0	0.721501	0.954	0.706	0	11	CC2D2A	Cones II
RAX23	0	0.719855	0.983	0.714	0	11	RAX2	Cones II
NEDD4L1	0	0.717611	0.968	0.731	0	11	NEDD4L	Cones II
MAP1B2	0	0.707668	1	0.946	0	11	MAP1B	Cones II
ARL4D3	0	0.70241	0.993	0.82	0	11	ARL4D	Cones II
RD32	0	0.698526	0.961	0.692	0	11	RD3	Cones II
SLC17A71	0	0.696123	0.967	0.709	0	11	SLC17A7	Cones II
PRDX13	0	0.694957	1	0.952	0	11	PRDX1	Cones II
TUBB4B3	0	0.691971	1	0.949	0	11	TUBB4B	Cones II
CNGB3	0	0.686665	0.901	0.602	0	11	CNGB3	Cones II
RBP41	0	0.685269	0.905	0.557	0	11	RBP4	Cones II
CDHR14	0	0.674091	0.972	0.677	0	11	CDHR1	Cones II
ENO22	0	0.667696	0.995	0.857	0	11	ENO2	Cones II
MLXIP1	0	0.665417	0.949	0.63	0	11	MLXIP	Cones II
DST3	0	0.665148	0.996	0.86	0	11	DST	Cones II
AHI12	0	0.663096	0.981	0.769	0	11	AHI1	Cones II
HRASLS1	0	0.662482	0.833	0.558	0	11	HRASLS	Cones II
CA21	0	0.662194	0.945	0.704	0	11	CA2	Cones II
SYP6	0	0.658462	0.994	0.812	0	11	SYP	Cones II
RIMS23	0	0.65784	0.96	0.725	0	11	RIMS2	Cones II
LAPTM4B3	0	0.657166	0.989	0.849	0	11	LAPTM4B	Cones II
IGSF213	0	0.655415	0.972	0.687	0	11	IGSF21	Cones II
PROM14	0	0.654404	0.957	0.605	0	11	PROM1	Cones II
ARMC92	0	0.649998	0.929	0.649	0	11	ARMC9	Cones II
SLC24A2	0	0.647636	0.893	0.522	0	11	SLC24A2	Cones II
RCAN31	0	0.637826	0.937	0.702	0	11	RCAN3	Cones II
LMOD11	0	0.633334	0.923	0.614	0	11	LMOD1	Cones II
PKIB2	0	0.630313	0.952	0.752	0	11	PKIB	Cones II
TPD524	0	0.621139	0.966	0.755	0	11	TPD52	Cones II
HLA-DQB11	0	0.616013	0.909	0.592	0	11	HLA-DQB1	Cones II
COX141	0	0.615005	0.965	0.752	0	11	COX14	Cones II
ECHDC22	0	0.609864	0.935	0.711	0	11	ECHDC2	Cones II
GJD21	0	0.608261	0.934	0.688	0	11	GJD2	Cones II
SLC2A111	0	0.604255	0.929	0.686	0	11	SLC2A11	Cones II
EGFLAM1	0	0.599562	0.913	0.553	0	11	EGFLAM	Cones II
ANKRD33B3	0	0.592984	0.977	0.709	0	11	ANKRD33B	Cones II
STX34	0	0.591404	0.973	0.744	0	11	STX3	Cones II
NXNL1	0	0.580862	0.84	0.504	0	11	NXNL1	Cones II
SEZ6L23	0	0.57397	0.991	0.819	0	11	SEZ6L2	Cones II
PDC4	0	0.570131	1	0.834	0	11	PDC	Cones II
TUBA1B	0	0.567418	1	0.931	0	11	TUBA1B	Cones II
CEP170B1	0	0.564575	0.92	0.662	0	11	CEP170B	Cones II
TPM12	0	0.562929	0.965	0.789	0	11	TPM1	Cones II
RBP32	0	0.562913	0.954	0.668	0	11	RBP3	Cones II
CHGA1	0	0.562475	0.917	0.648	0	11	CHGA	Cones II
UQCRB1	0	0.557681	1	0.955	0	11	UQCRB	Cones II
SLC12A22	0	0.557656	0.936	0.695	0	11	SLC12A2	Cones II
HEG11	0	0.555563	0.917	0.521	0	11	HEG1	Cones II
FJX11	0	0.553461	0.96	0.793	0	11	FJX1	Cones II
IMPDH13	0	0.549823	0.925	0.659	0	11	IMPDH1	Cones II
MIR7-3HG1	0	0.548496	0.929	0.665	0	11	MIR7-3HG	Cones II
LRRC39	0	0.544922	0.867	0.614	0	11	LRRC39	Cones II
LHX31	0	0.537984	0.898	0.625	0	11	LHX3	Cones II
IFT571	0	0.534671	0.967	0.769	0	11	IFT57	Cones II
MAK3	0	0.533408	0.964	0.714	0	11	MAK	Cones II
FAM19A43	0	0.533061	0.94	0.685	0	11	FAM19A4	Cones II
CHRNA33	0	0.531148	0.949	0.665	0	11	CHRNA3	Cones II
FAIM	0	0.525331	0.871	0.605	0	11	FAIM	Cones II
TMEM38A	0	0.525281	0.915	0.653	0	11	TMEM38A	Cones II
PAQR43	0	0.521523	0.941	0.711	0	11	PAQR4	Cones II
PCBP45	0	0.512743	1	0.893	0	11	PCBP4	Cones II
PKM3	0	0.505769	0.999	0.948	0	11	PKM	Cones II
MATK3	0	0.498003	0.932	0.67	0	11	MATK	Cones II
ITM2C1	0	0.495507	0.994	0.899	0	11	ITM2C	Cones II
AL451062.13	0	0.489973	0.891	0.564	0	11	AL451062.1	Cones II
MEGF92	0	0.489711	0.94	0.767	0	11	MEGF9	Cones II
NPTX11	0	0.488285	0.889	0.586	0	11	NPTX1	Cones II
PTPN134	0	0.484161	0.973	0.694	0	11	PTPN13	Cones II
AC024610.2	0	0.479471	0.909	0.52	0	11	AC024610.2	Cones II
MEF2C	0	0.477308	0.839	0.576	0	11	MEF2C	Cones II
RSPH11	0	0.475661	0.806	0.61	0	11	RSPH1	Cones II
WWC12	0	0.474128	0.877	0.676	0	11	WWC1	Cones II
PDE6C	0	0.469876	0.795	0.436	0	11	PDE6C	Cones II
SYCE1L1	0	0.469474	0.876	0.622	0	11	SYCE1L	Cones II
VTN2	0	0.466091	0.837	0.568	0	11	VTN	Cones II
SALL11	0	0.465787	0.855	0.542	0	11	SALL1	Cones II
VXN1	0	0.458973	0.858	0.655	0	11	VXN	Cones II
AC022001.31	0	0.458894	0.837	0.508	0	11	AC022001.3	Cones II
LLGL23	0	0.453879	0.934	0.669	0	11	LLGL2	Cones II
LMCD11	0	0.447029	0.895	0.6	0	11	LMCD1	Cones II
TSTD11	0	0.438029	0.925	0.711	0	11	TSTD1	Cones II
SLC1A74	0	0.436144	0.933	0.614	0	11	SLC1A7	Cones II
PTP4A33	0	0.433282	0.963	0.722	0	11	PTP4A3	Cones II
AF131216.31	0	0.43322	0.808	0.5	0	11	AF131216.3	Cones II
FAM19A3	0	0.432626	0.862	0.611	0	11	FAM19A3	Cones II
ALDOC3	0	0.431377	0.914	0.679	0	11	ALDOC	Cones II
LIMA1	0	0.430407	0.887	0.685	0	11	LIMA1	Cones II
LINC00575	0	0.427724	0.807	0.566	0	11	LINC00575	Cones II
CCDC1813	0	0.422344	0.963	0.731	0	11	CCDC181	Cones II
MYO3B1	0	0.4214	0.845	0.53	0	11	MYO3B	Cones II
ELFN11	0	0.420053	0.9	0.688	0	11	ELFN1	Cones II
LMO42	0	0.417787	0.973	0.813	0	11	LMO4	Cones II
PARD6B2	0	0.413518	0.894	0.621	0	11	PARD6B	Cones II
PLA2G5	0	0.413418	0.819	0.476	0	11	PLA2G5	Cones II
NXNL21	0	0.412488	0.866	0.602	0	11	NXNL2	Cones II
ISL21	0	0.411305	0.878	0.626	0	11	ISL2	Cones II
TMEM542	0	0.408209	0.854	0.616	0	11	TMEM54	Cones II
LEMD11	0	0.405447	0.857	0.632	0	11	LEMD1	Cones II
NEUROG12	0	0.404369	0.885	0.6	0	11	NEUROG1	Cones II
NTM2	0	0.394502	0.98	0.784	0	11	NTM	Cones II
PPP4R42	0	0.38802	0.81	0.597	0	11	PPP4R4	Cones II
PHF191	0	0.385127	0.86	0.617	0	11	PHF19	Cones II
CNGB12	0	0.382169	0.887	0.64	0	11	CNGB1	Cones II
FGF121	0	0.378043	0.807	0.588	0	11	FGF12	Cones II
HSBP1L1	0	0.376078	0.835	0.569	0	11	HSBP1L1	Cones II
DUSP52	0	0.375398	0.882	0.665	0	11	DUSP5	Cones II
LINC02528	0	0.373876	0.765	0.531	0	11	LINC02528	Cones II
MYLK1	0	0.373755	0.909	0.613	0	11	MYLK	Cones II
SLC38A54	0	0.366638	0.956	0.704	0	11	SLC38A5	Cones II
DEFB119	0	0.36413	0.796	0.517	0	11	DEFB119	Cones II
IFI272	0	0.347469	0.875	0.618	0	11	IFI27	Cones II
RASGEF1B3	0	0.334447	0.954	0.752	0	11	RASGEF1B	Cones II
CNTNAP21	0	0.332693	0.878	0.683	0	11	CNTNAP2	Cones II
FAM84B	0	0.326089	0.888	0.641	0	11	FAM84B	Cones II
EYS3	0	0.317975	0.914	0.633	0	11	EYS	Cones II
IQGAP2	0	0.305445	0.893	0.669	0	11	IQGAP2	Cones II
SDC23	0	0.300205	0.89	0.679	0	11	SDC2	Cones II
AC074117.11	0	0.290584	0.834	0.643	0	11	AC074117.1	Cones II
KCNH64	0	0.274639	0.906	0.621	0	11	KCNH6	Cones II
AC103740.1	0	0.271367	0.783	0.464	0	11	AC103740.1	Cones II
NPPC	0	0.262723	0.803	0.652	0	11	NPPC	Cones II
ACP5	0	0.258332	0.803	0.516	0	11	ACP5	Cones II
BMP7	0	0.252439	0.825	0.619	0	11	BMP7	Cones II
FAM89A3	4.77562e-300	0.288213	0.943	0.728	9.55125e-297	11	FAM89A	Cones II
EEF1A11	5.46657e-299	0.26396	1	1	1.09331e-295	11	EEF1A1	Cones II
BHLHE41	3.66809e-292	0.312764	0.812	0.621	7.33617e-289	11	BHLHE41	Cones II
TRAC	4.79026e-292	0.258824	0.749	0.518	9.58053e-289	11	TRAC	Cones II
CRABP22	5.08582e-289	0.514416	0.953	0.823	1.01716e-285	11	CRABP2	Cones II
COX7A1	9.68907e-282	0.261902	0.784	0.572	1.93781e-278	11	COX7A1	Cones II
REEP5	2.93186e-279	0.324821	0.92	0.724	5.86372e-276	11	REEP5	Cones II
H2AFX	2.21722e-277	0.266388	0.874	0.655	4.43443e-274	11	H2AFX	Cones II
POLE41	9.69525e-276	0.461799	0.874	0.719	1.93905e-272	11	POLE4	Cones II
MAP1LC3A3	5.42897e-268	0.329805	0.959	0.835	1.08579e-264	11	MAP1LC3A	Cones II
SLC29A41	2.26024e-264	0.314058	0.842	0.644	4.52049e-261	11	SLC29A4	Cones II
CABP22	1.58737e-261	0.317123	0.785	0.655	3.17475e-258	11	CABP2	Cones II
ANKRD33	5.01945e-254	0.289928	0.738	0.559	1.00389e-250	11	ANKRD33	Cones II
GDF111	5.22615e-253	0.254601	0.925	0.774	1.04523e-249	11	GDF11	Cones II
AC055733.23	2.3455e-252	0.268401	0.797	0.569	4.69101e-249	11	AC055733.2	Cones II
SELENOM	1.24262e-251	0.304334	0.899	0.667	2.48524e-248	11	SELENOM	Cones II
LDHB1	8.25797e-248	0.337235	0.988	0.901	1.65159e-244	11	LDHB	Cones II
LINC005996	1.31665e-242	0.307768	0.991	0.842	2.63329e-239	11	LINC00599	Cones II
SLC25A4	3.44402e-235	0.33903	0.962	0.827	6.88804e-232	11	SLC25A4	Cones II
DDIT32	3.38076e-215	0.278039	0.987	0.879	6.76153e-212	11	DDIT3	Cones II
NRN11	5.19563e-211	0.294267	0.837	0.666	1.03913e-207	11	NRN1	Cones II
NOX4	1.5561e-68	0.261234	0.598	0.557	3.11219e-65	11	NOX4	Cones II
HES62	0	1.69396	0.983	0.831	0	12	HES6	T1
RGS164	0	1.4808	0.988	0.789	0	12	RGS16	T1
MIAT4	0	1.42496	0.984	0.699	0	12	MIAT	T1
HES52	0	1.26525	0.945	0.764	0	12	HES5	T1
RASD11	0	1.11809	0.943	0.668	0	12	RASD1	T1
GADD45A3	0	1.06258	0.943	0.817	0	12	GADD45A	T1
IGFBP23	0	0.972357	0.991	0.861	0	12	IGFBP2	T1
CXCR42	0	0.938824	0.927	0.651	0	12	CXCR4	T1
PRSS231	0	0.911942	0.908	0.673	0	12	PRSS23	T1
AL139246.51	0	0.895036	0.91	0.706	0	12	AL139246.5	T1
VSTM2B1	0	0.869017	0.835	0.595	0	12	VSTM2B	T1
MFAP41	0	0.854588	0.87	0.667	0	12	MFAP4	T1
ATOH7	0	0.844445	0.906	0.632	0	12	ATOH7	T1
CKB3	0	0.828682	1	0.994	0	12	CKB	T1
MFNG	0	0.795735	0.852	0.584	0	12	MFNG	T1
FAM131C	0	0.740448	0.897	0.664	0	12	FAM131C	T1
TPPP31	0	0.696513	0.86	0.677	0	12	TPPP3	T1
GNG52	0	0.663573	0.989	0.87	0	12	GNG5	T1
PMAIP1	0	0.654224	0.875	0.591	0	12	PMAIP1	T1
CD442	0	0.51747	0.926	0.597	0	12	CD44	T1
DLL4	0	0.483843	0.807	0.512	0	12	DLL4	T1
MDGA11	0	0.294962	0.878	0.59	0	12	MDGA1	T1
CHRNA1	0	0.250423	0.815	0.475	0	12	CHRNA1	T1
SEMA5A1	1.87646e-302	0.463772	0.895	0.72	3.75291e-299	12	SEMA5A	T1
RPS61	1.33176e-294	0.444882	0.998	0.979	2.66352e-291	12	RPS6	T1
EPHA21	5.27625e-289	0.488767	0.896	0.68	1.05525e-285	12	EPHA2	T1
BTG22	1.60368e-288	0.667182	0.968	0.825	3.20736e-285	12	BTG2	T1
CCND12	1.25845e-285	0.898994	0.914	0.753	2.5169e-282	12	CCND1	T1
BTBD171	1.65696e-285	0.448357	0.83	0.561	3.31392e-282	12	BTBD17	T1
RBP13	4.16864e-282	0.616806	0.994	0.942	8.33728e-279	12	RBP1	T1
RNF1801	1.02242e-278	0.587756	0.8	0.591	2.04484e-275	12	RNF180	T1
TGFB22	1.4823e-277	0.447476	0.857	0.604	2.9646e-274	12	TGFB2	T1
NEUROG2	7.23638e-273	0.343869	0.753	0.465	1.44728e-269	12	NEUROG2	T1
MDK1	1.20903e-269	0.526047	0.927	0.761	2.41806e-266	12	MDK	T1
DLL1	2.01197e-258	0.481157	0.797	0.587	4.02395e-255	12	DLL1	T1
PDLIM41	7.43984e-258	0.517438	0.89	0.698	1.48797e-254	12	PDLIM4	T1
PTPRZ13	2.72238e-251	0.707569	0.94	0.784	5.44477e-248	12	PTPRZ1	T1
TGIF11	6.91241e-249	0.281236	0.858	0.654	1.38248e-245	12	TGIF1	T1
TMEM1582	4.71255e-248	0.318726	0.879	0.677	9.4251e-245	12	TMEM158	T1
NTF3	2.13827e-245	0.27692	0.786	0.521	4.27654e-242	12	NTF3	T1
SPP12	1.36819e-244	0.514976	0.958	0.724	2.73638e-241	12	SPP1	T1
REXO2	1.32748e-239	0.505355	0.866	0.651	2.65497e-236	12	REXO2	T1
DAPL11	1.83441e-239	0.607602	0.956	0.822	3.66882e-236	12	DAPL1	T1
CITED41	1.7914e-233	0.731557	0.842	0.671	3.5828e-230	12	CITED4	T1
SESN31	2.47583e-230	0.848027	0.903	0.737	4.95166e-227	12	SESN3	T1
RHOBTB31	5.94504e-227	0.574909	0.941	0.803	1.18901e-223	12	RHOBTB3	T1
SOX22	9.81821e-226	0.584648	0.91	0.717	1.96364e-222	12	SOX2	T1
E2F1	3.03058e-224	0.409804	0.771	0.59	6.06117e-221	12	E2F1	T1
RPS121	8.3954e-221	0.276739	0.999	0.994	1.67908e-217	12	RPS12	T1
CDH71	9.78572e-218	0.323699	0.827	0.639	1.95714e-214	12	CDH7	T1
IER5	9.73149e-215	0.311427	0.894	0.721	1.9463e-211	12	IER5	T1
TRH2	8.95146e-212	0.426902	0.956	0.855	1.79029e-208	12	TRH	T1
ITGB12	1.2496e-204	0.46232	0.905	0.735	2.4992e-201	12	ITGB1	T1
ASCL2	6.02349e-204	0.364738	0.738	0.596	1.2047e-200	12	ASCL2	T1
FEZF21	1.3818e-201	0.25035	0.859	0.667	2.7636e-198	12	FEZF2	T1
DOK52	3.05876e-200	0.278579	0.845	0.618	6.11752e-197	12	DOK5	T1
SLITRK22	1.55883e-195	0.381718	0.836	0.682	3.11766e-192	12	SLITRK2	T1
LINC004613	2.58129e-195	0.394091	0.934	0.735	5.16258e-192	12	LINC00461	T1
ASCL11	8.50061e-192	0.476597	0.81	0.658	1.70012e-188	12	ASCL1	T1
CDC42EP42	3.57042e-188	0.399112	0.917	0.761	7.14085e-185	12	CDC42EP4	T1
ADAMTS18	3.9715e-188	0.266276	0.714	0.522	7.94299e-185	12	ADAMTS18	T1
TMEM123	3.2512e-182	0.347265	0.869	0.673	6.50239e-179	12	TMEM123	T1
SOX112	9.29006e-179	0.544606	0.963	0.858	1.85801e-175	12	SOX11	T1
CSRP23	4.34051e-178	0.511972	0.973	0.818	8.68103e-175	12	CSRP2	T1
KLHL354	3.13452e-177	0.92084	0.853	0.64	6.26904e-174	12	KLHL35	T1
PTH22	4.20737e-176	0.65345	0.879	0.7	8.41475e-173	12	PTH2	T1
GADD45G4	1.47332e-171	0.767996	0.945	0.845	2.94664e-168	12	GADD45G	T1
MGARP2	2.08129e-166	0.319126	0.918	0.733	4.16258e-163	12	MGARP	T1
NFIX2	1.68551e-165	0.301999	0.81	0.626	3.37101e-162	12	NFIX	T1
PON22	3.92012e-165	0.251531	0.831	0.606	7.84025e-162	12	PON2	T1
CD92	2.13234e-163	0.479756	0.868	0.672	4.26468e-160	12	CD9	T1
CNN32	1.86054e-160	0.407088	0.963	0.826	3.72107e-157	12	CNN3	T1
ZFP36L22	3.46e-156	0.371927	0.897	0.711	6.92001e-153	12	ZFP36L2	T1
BSG2	6.84821e-153	0.429916	0.992	0.931	1.36964e-149	12	BSG	T1
RPL121	1.62425e-150	0.258954	0.999	0.981	3.24849e-147	12	RPL12	T1
CHGB1	2.04097e-141	0.605771	0.874	0.68	4.08195e-138	12	CHGB	T1
GPM6B2	1.34928e-138	0.418849	0.956	0.818	2.69856e-135	12	GPM6B	T1
NKAIN42	1.61323e-136	0.314381	0.86	0.723	3.22646e-133	12	NKAIN4	T1
GLUL2	5.04476e-133	0.326862	0.909	0.753	1.00895e-129	12	GLUL	T1
RPS27L2	6.08011e-131	0.440524	0.895	0.777	1.21602e-127	12	RPS27L	T1
CRABP14	1.77496e-129	0.284143	0.988	0.915	3.54992e-126	12	CRABP1	T1
ATP1B32	4.29897e-126	0.302344	0.901	0.759	8.59794e-123	12	ATP1B3	T1
KLHL81	5.36579e-125	0.313127	0.878	0.728	1.07316e-121	12	KLHL8	T1
ATP6V0E12	1.31632e-122	0.327173	0.86	0.716	2.63265e-119	12	ATP6V0E1	T1
P4HA12	4.82255e-118	0.277592	0.873	0.692	9.64511e-115	12	P4HA1	T1
IGFBP52	1.04131e-117	0.382211	0.894	0.679	2.08262e-114	12	IGFBP5	T1
MEST2	1.76034e-115	0.344461	0.877	0.72	3.52067e-112	12	MEST	T1
CKS21	2.65526e-105	0.260759	0.828	0.731	5.31051e-102	12	CKS2	T1
FXYD12	4.65419e-104	0.285982	0.824	0.699	9.30839e-101	12	FXYD1	T1
NNAT3	7.55274e-102	0.342887	0.949	0.824	1.51055e-98	12	NNAT	T1
CLDN5	2.81644e-101	0.299288	0.784	0.544	5.63289e-98	12	CLDN5	T1
NFIB3	7.01623e-94	0.306611	0.892	0.744	1.40325e-90	12	NFIB	T1
FABP52	1.62499e-91	0.50463	0.878	0.733	3.24998e-88	12	FABP5	T1
HOMER3	1.03286e-90	0.280674	0.797	0.714	2.06572e-87	12	HOMER3	T1
CCDC34	7.00872e-89	0.289974	0.852	0.749	1.40174e-85	12	CCDC34	T1
INSM13	2.36988e-85	0.355174	0.808	0.733	4.73976e-82	12	INSM1	T1
SH3BGRL3	1.40013e-83	0.35299	0.883	0.795	2.80025e-80	12	SH3BGRL3	T1
DST4	2.89676e-82	0.265438	0.95	0.864	5.79352e-79	12	DST	T1
EGR12	4.35244e-58	0.266238	0.92	0.826	8.70488e-55	12	EGR1	T1
FABP75	4.80715e-55	0.297732	0.986	0.929	9.61431e-52	12	FABP7	T1
FAM89A4	1.72588e-29	0.278088	0.829	0.735	3.45176e-26	12	FAM89A	T1
MID1IP1	1.81067e-12	0.270565	0.656	0.685	3.62135e-09	12	MID1IP1	T1
TFAP2A1	0	0.834129	0.848	0.559	0	13	TFAP2A	Amacrine cells II
STMN22	0	0.71801	0.979	0.718	0	13	STMN2	Amacrine cells II
PAX61	2.49979e-250	0.635668	0.961	0.791	4.99958e-247	13	PAX6	Amacrine cells II
CELF42	2.11759e-225	0.543249	0.951	0.787	4.23518e-222	13	CELF4	Amacrine cells II
PTF1A	8.69966e-222	0.836298	0.774	0.576	1.73993e-218	13	PTF1A	Amacrine cells II
BASP12	1.99513e-198	0.433392	0.989	0.919	3.99026e-195	13	BASP1	Amacrine cells II
RUNX1T11	1.80483e-192	0.476133	0.861	0.702	3.60966e-189	13	RUNX1T1	Amacrine cells II
BARHL21	1.07081e-186	0.377313	0.753	0.552	2.14161e-183	13	BARHL2	Amacrine cells II
ELAVL32	1.82773e-186	0.459386	0.852	0.699	3.65546e-183	13	ELAVL3	Amacrine cells II
RTN12	3.59699e-186	0.404854	0.859	0.648	7.19398e-183	13	RTN1	Amacrine cells II
PDGFRA1	1.12588e-176	0.31368	0.776	0.589	2.25176e-173	13	PDGFRA	Amacrine cells II
NSG22	6.30195e-175	0.403183	0.844	0.664	1.26039e-171	13	NSG2	Amacrine cells II
NRXN13	7.48971e-166	0.372652	0.842	0.713	1.49794e-162	13	NRXN1	Amacrine cells II
ZNF385D1	6.32061e-163	0.413943	0.856	0.69	1.26412e-159	13	ZNF385D	Amacrine cells II
PRDM132	9.1741e-162	0.521628	0.734	0.553	1.83482e-158	13	PRDM13	Amacrine cells II
NSG12	2.29584e-145	0.347952	0.835	0.671	4.59167e-142	13	NSG1	Amacrine cells II
ELP41	4.83521e-145	0.423238	0.866	0.728	9.67042e-142	13	ELP4	Amacrine cells II
DCX2	1.14633e-138	0.315981	0.831	0.688	2.29265e-135	13	DCX	Amacrine cells II
GNG32	7.55554e-138	0.303727	0.823	0.681	1.51111e-134	13	GNG3	Amacrine cells II
NNAT4	1.28976e-135	0.389773	0.968	0.824	2.57953e-132	13	NNAT	Amacrine cells II
SOX113	1.82941e-133	0.58837	0.952	0.859	3.65883e-130	13	SOX11	Amacrine cells II
RBFOX22	1.39278e-129	0.306815	0.828	0.726	2.78556e-126	13	RBFOX2	Amacrine cells II
GRIA41	2.50897e-120	0.3948	0.755	0.61	5.01794e-117	13	GRIA4	Amacrine cells II
TUBB2A2	5.53949e-119	0.401148	0.927	0.809	1.1079e-115	13	TUBB2A	Amacrine cells II
CD244	8.65242e-115	0.329143	0.921	0.782	1.73048e-111	13	CD24	Amacrine cells II
GRIA23	1.48899e-114	0.26831	0.774	0.633	2.97797e-111	13	GRIA2	Amacrine cells II
MAB21L22	1.56653e-114	0.342996	0.765	0.649	3.13306e-111	13	MAB21L2	Amacrine cells II
EDIL31	5.39273e-113	0.274091	0.814	0.673	1.07855e-109	13	EDIL3	Amacrine cells II
MEIS21	5.4214e-113	0.452362	0.884	0.767	1.08428e-109	13	MEIS2	Amacrine cells II
AP1S22	9.82354e-111	0.390092	0.896	0.791	1.96471e-107	13	AP1S2	Amacrine cells II
LHX91	4.82701e-110	0.38668	0.755	0.603	9.65403e-107	13	LHX9	Amacrine cells II
TMSB103	1.15732e-109	0.289867	0.999	0.975	2.31465e-106	13	TMSB10	Amacrine cells II
LMO43	1.04064e-106	0.52776	0.907	0.817	2.08128e-103	13	LMO4	Amacrine cells II
STMN44	4.68516e-102	0.272762	0.873	0.706	9.37031e-99	13	STMN4	Amacrine cells II
SYT42	1.75791e-101	0.345019	0.852	0.724	3.51581e-98	13	SYT4	Amacrine cells II
PCDH71	1.48555e-100	0.318522	0.765	0.644	2.97111e-97	13	PCDH7	Amacrine cells II
LSAMP2	2.67425e-100	0.330985	0.808	0.712	5.34849e-97	13	LSAMP	Amacrine cells II
RND32	2.01359e-99	0.366196	0.828	0.703	4.02719e-96	13	RND3	Amacrine cells II
ATP1B12	5.96481e-99	0.337883	0.924	0.829	1.19296e-95	13	ATP1B1	Amacrine cells II
RASGEF1B4	1.68727e-97	0.318573	0.856	0.758	3.37453e-94	13	RASGEF1B	Amacrine cells II
SEZ6L24	8.49901e-90	0.25585	0.958	0.823	1.6998e-86	13	SEZ6L2	Amacrine cells II
CITED21	1.27908e-88	0.33443	0.843	0.745	2.55815e-85	13	CITED2	Amacrine cells II
PARD31	1.69505e-83	0.551662	0.771	0.689	3.39011e-80	13	PARD3	Amacrine cells II
SPATS2L	5.77032e-72	0.305703	0.657	0.566	1.15406e-68	13	SPATS2L	Amacrine cells II
ZNF804A2	1.17855e-58	0.252289	0.714	0.677	2.3571e-55	13	ZNF804A	Amacrine cells II
CRIM11	7.53304e-50	0.272061	0.732	0.656	1.50661e-46	13	CRIM1	Amacrine cells II
TFAP2B	4.94796e-34	0.269889	0.6	0.514	9.89592e-31	13	TFAP2B	Amacrine cells II
LRRN31	1.11416e-33	0.366903	0.688	0.647	2.22831e-30	13	LRRN3	Amacrine cells II
ZFHX32	4.14015e-31	0.255425	0.791	0.753	8.2803e-28	13	ZFHX3	Amacrine cells II
PCP43	1.16338e-27	0.337599	0.714	0.644	2.32677e-24	13	PCP4	Amacrine cells II
ZNF5031	5.50136e-25	0.27304	0.695	0.682	1.10027e-21	13	ZNF503	Amacrine cells II
AOC2	0	2.24011	0.93	0.661	0	14	AOC2	Fibrotic MG
SFRP22	0	2.05174	0.971	0.822	0	14	SFRP2	Fibrotic MG
ID32	0	1.98841	0.986	0.765	0	14	ID3	Fibrotic MG
PTGDS1	0	1.95097	0.924	0.636	0	14	PTGDS	Fibrotic MG
DAPL12	0	1.59674	0.982	0.822	0	14	DAPL1	Fibrotic MG
ID11	0	1.53245	0.982	0.822	0	14	ID1	Fibrotic MG
MDK2	0	1.39636	0.991	0.76	0	14	MDK	Fibrotic MG
COL9A21	0	1.39475	0.986	0.719	0	14	COL9A2	Fibrotic MG
COL1A21	0	1.38111	0.979	0.619	0	14	COL1A2	Fibrotic MG
COL9A11	0	1.37431	0.934	0.619	0	14	COL9A1	Fibrotic MG
CPAMD8	0	1.37303	0.973	0.613	0	14	CPAMD8	Fibrotic MG
FOS2	0	1.35794	0.992	0.837	0	14	FOS	Fibrotic MG
IGFBP53	0	1.34767	0.984	0.677	0	14	IGFBP5	Fibrotic MG
COL9A31	0	1.30081	0.973	0.744	0	14	COL9A3	Fibrotic MG
APOE2	0	1.24806	0.973	0.704	0	14	APOE	Fibrotic MG
TKT	0	1.21584	0.983	0.73	0	14	TKT	Fibrotic MG
ARL4A1	0	1.20202	0.969	0.739	0	14	ARL4A	Fibrotic MG
JUNB2	0	1.20152	0.989	0.825	0	14	JUNB	Fibrotic MG
ZIC1	0	1.19779	0.972	0.719	0	14	ZIC1	Fibrotic MG
ATP1A22	0	1.18093	0.946	0.574	0	14	ATP1A2	Fibrotic MG
EFNA52	0	1.15656	0.976	0.689	0	14	EFNA5	Fibrotic MG
HES12	0	1.08211	0.995	0.836	0	14	HES1	Fibrotic MG
GNG11	0	1.05808	0.931	0.615	0	14	GNG11	Fibrotic MG
FOSB2	0	1.03312	0.982	0.807	0	14	FOSB	Fibrotic MG
CYSTM11	0	1.03133	0.971	0.669	0	14	CYSTM1	Fibrotic MG
IFITM32	0	1.02766	0.956	0.574	0	14	IFITM3	Fibrotic MG
HSD17B2	0	1.02465	0.939	0.571	0	14	HSD17B2	Fibrotic MG
ITM2B1	0	1.02023	0.998	0.927	0	14	ITM2B	Fibrotic MG
NR2F12	0	1.00494	0.994	0.919	0	14	NR2F1	Fibrotic MG
PSAT1	0	0.98995	0.947	0.591	0	14	PSAT1	Fibrotic MG
FTH11	0	0.986012	1	0.992	0	14	FTH1	Fibrotic MG
EGR13	0	0.978964	0.995	0.824	0	14	EGR1	Fibrotic MG
CLU2	0	0.972534	0.996	0.796	0	14	CLU	Fibrotic MG
GCHFR	0	0.960035	0.961	0.675	0	14	GCHFR	Fibrotic MG
RARRES22	0	0.939768	0.948	0.665	0	14	RARRES2	Fibrotic MG
NPC22	0	0.939307	0.984	0.715	0	14	NPC2	Fibrotic MG
TSC22D11	0	0.917972	0.996	0.89	0	14	TSC22D1	Fibrotic MG
FBN1	0	0.915597	0.927	0.569	0	14	FBN1	Fibrotic MG
GJA1	0	0.915237	0.83	0.509	0	14	GJA1	Fibrotic MG
EMP32	0	0.912128	0.962	0.634	0	14	EMP3	Fibrotic MG
KRT8	0	0.902032	0.918	0.58	0	14	KRT8	Fibrotic MG
ALDH1A1	0	0.893766	0.879	0.537	0	14	ALDH1A1	Fibrotic MG
MFAP42	0	0.881409	0.916	0.666	0	14	MFAP4	Fibrotic MG
FTL	0	0.878799	1	0.993	0	14	FTL	Fibrotic MG
FBLN1	0	0.854144	0.948	0.676	0	14	FBLN1	Fibrotic MG
AC092958.1	0	0.843514	0.926	0.646	0	14	AC092958.1	Fibrotic MG
HSPB1	0	0.827749	0.952	0.645	0	14	HSPB1	Fibrotic MG
B2M2	0	0.826089	0.963	0.691	0	14	B2M	Fibrotic MG
KRT18	0	0.809906	0.933	0.536	0	14	KRT18	Fibrotic MG
BST2	0	0.808837	0.829	0.57	0	14	BST2	Fibrotic MG
SELENOM1	0	0.805569	0.955	0.669	0	14	SELENOM	Fibrotic MG
CCK	0	0.80288	0.87	0.591	0	14	CCK	Fibrotic MG
GADD45B2	0	0.79779	0.909	0.632	0	14	GADD45B	Fibrotic MG
ANXA52	0	0.790928	0.979	0.721	0	14	ANXA5	Fibrotic MG
RPS122	0	0.775148	1	0.994	0	14	RPS12	Fibrotic MG
ITM2C2	0	0.774432	0.994	0.901	0	14	ITM2C	Fibrotic MG
TRPM31	0	0.773634	0.9	0.684	0	14	TRPM3	Fibrotic MG
COLEC12	0	0.758669	0.939	0.613	0	14	COLEC12	Fibrotic MG
ZFP362	0	0.747636	0.922	0.66	0	14	ZFP36	Fibrotic MG
EVA1B1	0	0.746295	0.915	0.652	0	14	EVA1B	Fibrotic MG
RPS62	0	0.743609	0.998	0.979	0	14	RPS6	Fibrotic MG
FLRT3	0	0.734214	0.878	0.652	0	14	FLRT3	Fibrotic MG
SLC2A13	0	0.724749	0.984	0.761	0	14	SLC2A1	Fibrotic MG
NBL1	0	0.721051	0.918	0.642	0	14	NBL1	Fibrotic MG
ATP6V0E13	0	0.714625	0.963	0.714	0	14	ATP6V0E1	Fibrotic MG
ZFP36L23	0	0.707833	0.971	0.709	0	14	ZFP36L2	Fibrotic MG
IER22	0	0.691399	0.994	0.888	0	14	IER2	Fibrotic MG
SERTAD12	0	0.680875	0.918	0.657	0	14	SERTAD1	Fibrotic MG
EEF1D3	0	0.67828	0.986	0.857	0	14	EEF1D	Fibrotic MG
TIMP3	0	0.676253	0.864	0.593	0	14	TIMP3	Fibrotic MG
LAPTM4A2	0	0.676144	0.981	0.789	0	14	LAPTM4A	Fibrotic MG
PCDH93	0	0.67606	0.952	0.761	0	14	PCDH9	Fibrotic MG
DMKN	0	0.674188	0.915	0.622	0	14	DMKN	Fibrotic MG
LRP2	0	0.669912	0.931	0.664	0	14	LRP2	Fibrotic MG
RPL412	0	0.669882	1	0.998	0	14	RPL41	Fibrotic MG
MFAP22	0	0.663582	0.948	0.671	0	14	MFAP2	Fibrotic MG
PGM5-AS1	0	0.65694	0.845	0.557	0	14	PGM5-AS1	Fibrotic MG
SELENOP2	0	0.648963	0.964	0.753	0	14	SELENOP	Fibrotic MG
VCAN2	0	0.631164	0.909	0.612	0	14	VCAN	Fibrotic MG
SPINT22	0	0.630644	0.958	0.705	0	14	SPINT2	Fibrotic MG
RAB131	0	0.630224	0.935	0.679	0	14	RAB13	Fibrotic MG
ASS1	0	0.621924	0.924	0.659	0	14	ASS1	Fibrotic MG
TPD52L1	0	0.61638	0.875	0.538	0	14	TPD52L1	Fibrotic MG
CEBPB	0	0.615316	0.91	0.631	0	14	CEBPB	Fibrotic MG
OSTC2	0	0.613596	0.977	0.791	0	14	OSTC	Fibrotic MG
NKAIN43	0	0.613228	0.935	0.722	0	14	NKAIN4	Fibrotic MG
ATP1B33	0	0.610718	0.961	0.758	0	14	ATP1B3	Fibrotic MG
IFI61	0	0.610347	0.903	0.627	0	14	IFI6	Fibrotic MG
EGFR	0	0.604574	0.876	0.534	0	14	EGFR	Fibrotic MG
STRA6	0	0.60277	0.909	0.63	0	14	STRA6	Fibrotic MG
PALLD2	0	0.598268	0.956	0.742	0	14	PALLD	Fibrotic MG
CDON2	0	0.597376	0.91	0.672	0	14	CDON	Fibrotic MG
EFEMP1	0	0.589282	0.86	0.547	0	14	EFEMP1	Fibrotic MG
CFI2	0	0.585655	0.884	0.508	0	14	CFI	Fibrotic MG
MYADM1	0	0.583007	0.918	0.726	0	14	MYADM	Fibrotic MG
PCDH72	0	0.581067	0.938	0.64	0	14	PCDH7	Fibrotic MG
ISYNA1	0	0.578822	0.942	0.69	0	14	ISYNA1	Fibrotic MG
FAM84A	0	0.574536	0.893	0.612	0	14	FAM84A	Fibrotic MG
AC020916.11	0	0.568759	0.835	0.629	0	14	AC020916.1	Fibrotic MG
CD992	0	0.56684	0.928	0.673	0	14	CD99	Fibrotic MG
CXCL14	0	0.563123	0.864	0.609	0	14	CXCL14	Fibrotic MG
SERF21	0	0.555388	0.991	0.931	0	14	SERF2	Fibrotic MG
TMEM106C	0	0.551854	0.951	0.714	0	14	TMEM106C	Fibrotic MG
P4HA2	0	0.545353	0.899	0.622	0	14	P4HA2	Fibrotic MG
ITM2A	0	0.539047	0.833	0.554	0	14	ITM2A	Fibrotic MG
LRRC17	0	0.535108	0.817	0.613	0	14	LRRC17	Fibrotic MG
SNCA2	0	0.534414	0.898	0.642	0	14	SNCA	Fibrotic MG
SPX	0	0.52859	0.845	0.55	0	14	SPX	Fibrotic MG
NECAB2	0	0.526685	0.845	0.651	0	14	NECAB2	Fibrotic MG
IGFBP7	0	0.525316	0.875	0.584	0	14	IGFBP7	Fibrotic MG
GGH	0	0.525179	0.913	0.656	0	14	GGH	Fibrotic MG
CTNNAL12	0	0.524946	0.92	0.638	0	14	CTNNAL1	Fibrotic MG
TPT1	0	0.524484	0.999	0.987	0	14	TPT1	Fibrotic MG
SERINC2	0	0.520656	0.883	0.661	0	14	SERINC2	Fibrotic MG
ADAMTS9-AS1	0	0.507152	0.857	0.563	0	14	ADAMTS9-AS1	Fibrotic MG
CHSY3	0	0.505225	0.853	0.571	0	14	CHSY3	Fibrotic MG
NME41	0	0.500535	0.929	0.672	0	14	NME4	Fibrotic MG
RPS4X	0	0.499961	0.999	0.982	0	14	RPS4X	Fibrotic MG
FSTL1	0	0.49862	0.893	0.607	0	14	FSTL1	Fibrotic MG
SFRP11	0	0.498126	0.895	0.66	0	14	SFRP1	Fibrotic MG
GULP11	0	0.495955	0.904	0.636	0	14	GULP1	Fibrotic MG
RPL122	0	0.493295	0.997	0.982	0	14	RPL12	Fibrotic MG
CLDN11	0	0.489349	0.849	0.595	0	14	CLDN11	Fibrotic MG
RAB34	0	0.488251	0.921	0.676	0	14	RAB34	Fibrotic MG
CRYL12	0	0.485202	0.901	0.616	0	14	CRYL1	Fibrotic MG
PXDN1	0	0.48207	0.851	0.602	0	14	PXDN	Fibrotic MG
MECOM	0	0.477022	0.849	0.513	0	14	MECOM	Fibrotic MG
CYBA	0	0.468359	0.914	0.688	0	14	CYBA	Fibrotic MG
IGFBP4	0	0.467986	0.868	0.584	0	14	IGFBP4	Fibrotic MG
MGAT4B	0	0.461421	0.926	0.696	0	14	MGAT4B	Fibrotic MG
FGFR12	0	0.45838	0.919	0.651	0	14	FGFR1	Fibrotic MG
NECTIN3	0	0.458204	0.895	0.695	0	14	NECTIN3	Fibrotic MG
CDC42EP51	0	0.457863	0.878	0.671	0	14	CDC42EP5	Fibrotic MG
COL6A2	0	0.450579	0.873	0.612	0	14	COL6A2	Fibrotic MG
ANXA6	0	0.446621	0.908	0.632	0	14	ANXA6	Fibrotic MG
AOC3	0	0.445305	0.84	0.573	0	14	AOC3	Fibrotic MG
RRAS	0	0.440775	0.842	0.582	0	14	RRAS	Fibrotic MG
FZD2	0	0.439016	0.85	0.617	0	14	FZD2	Fibrotic MG
C1QL1	0	0.436348	0.887	0.647	0	14	C1QL1	Fibrotic MG
FBXO2	0	0.435679	0.853	0.621	0	14	FBXO2	Fibrotic MG
SERPINH1	0	0.430126	0.857	0.559	0	14	SERPINH1	Fibrotic MG
DSEL	0	0.429321	0.832	0.637	0	14	DSEL	Fibrotic MG
GPX7	0	0.425553	0.849	0.567	0	14	GPX7	Fibrotic MG
AQP1	0	0.419806	0.836	0.593	0	14	AQP1	Fibrotic MG
COL2A12	0	0.418515	0.933	0.688	0	14	COL2A1	Fibrotic MG
PLOD1	0	0.415225	0.866	0.585	0	14	PLOD1	Fibrotic MG
LINC01551	0	0.411613	0.855	0.651	0	14	LINC01551	Fibrotic MG
RARRES3	0	0.407806	0.851	0.532	0	14	RARRES3	Fibrotic MG
EEF1A12	0	0.404275	1	1	0	14	EEF1A1	Fibrotic MG
LITAF1	0	0.400241	0.885	0.651	0	14	LITAF	Fibrotic MG
S100B	0	0.39964	0.787	0.55	0	14	S100B	Fibrotic MG
BOC	0	0.396032	0.858	0.613	0	14	BOC	Fibrotic MG
RELN	0	0.392958	0.859	0.581	0	14	RELN	Fibrotic MG
PAWR	0	0.38753	0.862	0.657	0	14	PAWR	Fibrotic MG
SNHG18	0	0.386261	0.85	0.663	0	14	SNHG18	Fibrotic MG
FGF19	0	0.382507	0.815	0.499	0	14	FGF19	Fibrotic MG
MAL	0	0.380064	0.793	0.56	0	14	MAL	Fibrotic MG
AGPAT2	0	0.379937	0.862	0.625	0	14	AGPAT2	Fibrotic MG
CADPS21	0	0.379148	0.85	0.562	0	14	CADPS2	Fibrotic MG
PLK2	0	0.366314	0.854	0.602	0	14	PLK2	Fibrotic MG
MDFI	0	0.357674	0.867	0.612	0	14	MDFI	Fibrotic MG
RAB32	0	0.357248	0.852	0.559	0	14	RAB32	Fibrotic MG
IGF11	0	0.35515	0.868	0.598	0	14	IGF1	Fibrotic MG
CRTAP	0	0.349874	0.829	0.585	0	14	CRTAP	Fibrotic MG
[truncated: 1,952 more rows]
